# Supplementary material for: Dental anomalies: prevalence and associations between them in a large sample of non-orthodontic subjects, a cross-sectional study
Source: BMC Oral Health. 2017 Mar 11;17:62. doi: 10.1186/s12903-017-0352-y (PMC5346249; doi:10.1186/s12903-017-0352-y)
Supplement: Additional file 1: — Analyzed data. Anonymous data used for the study. (XLSX 317 kb) [file 12903_2017_352_MOESM1_ESM.xlsx]

## Sheet: Analyzed Data
cod	SEX	BIRTH	AGE	OP TAKEN		SUPERNUMERARY TEETH			ODONTOMA									AGENESIS								TAURODONTISM		IMPACTED TEETH		DMC				ANKYLOSIS					TRANSPOSITION			NOTE
					D1	D2	D3	D1	D2	D3	D1	D2	D3	D4	D5	D6	D7	D8	D9	D10	D11	D12	D13	D14	D15	D1	D1	D2	D3	D1	D2	D1	D2	D3	D4	D5	D6	from (D1tr1)	to (D2tr1)	from (D1tr2)	to (D2tr2)
19677	M	1993-12-13	8.21918	2002-03-01
19669	F	1993-01-03	9.16164	2002-03-01
19667	M	1991-02-09	11.063	2002-03-01
18531	F	1991-06-08	10.7534	2002-03-07																																						dent perm
16313	M	1994-05-17	7.89863	2002-04-08																												75
15458	M	1994-01-10	7.84384	2001-11-12																												74	75
14576	M	1993-02-17	9.07123	2002-03-13
10217	F	1993-01-18	8.29041	2001-05-02				21																			21
9488	F	1993-12-13	8.41918	2002-05-13
19464	M	1991-01-06	11.1452	2002-02-25							45
19188	M	1990-10-29	11.3151	2002-02-18																																						dent perm
8871	F	1994-02-12	8.19726	2002-04-23
8640	M	1993-07-28	8.67123	2002-03-28
7041	F	1993-03-05	9.08493	2002-04-03
4417	M	1993-06-18	8.70411	2002-02-28
4283	F	1993-10-19	8.39726	2002-03-11
1305	F	1990-08-04	11.5726	2002-02-26																																		13	14			pz in ter
1257	F	1991-09-12	10.463	2002-02-25																							13	23				55	75	85								pz in ter
265	F	1991-09-25	10.1699	2001-11-23
85282	F	2000-04-17	10.1671	2010-06-15
85268	F	2001-06-29	8.96712	2010-06-15
85248	M	2002-07-11	7.93151	2010-06-14
85195	F	2001-01-11	9.4274	2010-06-14
85179	M	2002-02-23	8.30137	2010-06-11
85113	M	2001-07-03	8.94247	2010-06-10
85112	M	2001-07-03	8.94247	2010-06-10
85086	F	2000-05-08	10.0932	2010-06-09
85083	F	1999-07-27	10.8767	2010-06-09
85041	M	2001-07-30	8.86301	2010-06-08
85033	M	2001-06-19	8.97534	2010-06-08
85030	F	2000-10-06	9.67671	2010-06-08
85015	F	2001-10-23	8.63014	2010-06-08																							13	23
84957	M	2002-05-10	9.46027	2011-10-23	11	21																					11	21
84934	M	2000-06-18	9.96712	2010-06-04																																						dent perm
84938	F	1998-08-29	11.7726	2010-06-04
84933	M	1999-12-02	10.5096	2010-06-03																																						dent perm
84921	M	2001-03-21	9.20822	2010-06-03
83902	F	2001-11-07	8.57534	2010-06-03
84895	F	2000-01-18	10.3753	2010-06-01
84858	F	1999-10-25	10.6055	2010-05-31
84807	M	1999-03-01	11.2575	2010-05-31
84761	M	2001-08-21	8.7726	2010-05-28
84749	M	1999-07-08	10.8904	2010-05-26
84532	M	2002-01-19	8.33973	2010-05-21
84528	F	2001-02-05	9.29315	2010-05-21
84526	F	2002-12-23	8.32877	2011-04-20
82266	F	2000-04-22	10.9507	2011-04-02																																						pz in ter
74011	M	2002-02-01	9.17808	2011-04-05
73329	M	2000-09-21	10.4849	2011-03-15
69541	M	2002-09-12	8.52329	2011-03-20
66314	F	2003-06-08	7.81644	2011-03-31
63429	M	1999-11-03	11.4274	2011-04-05
63031	F	2001-07-21	9.71781	2011-04-07																																						dent perm
60238	M	1999-11-10	11.4	2011-04-02																										13
60236	M	2001-09-22	8.68493	2010-05-28							12	22															13	23
84772	F	2002-01-12	8.37808	2010-05-28
84759	F	2002-01-15	8.36986	2010-05-28				21
84754	F	2001-06-15	8.95616	2010-05-28
84747	F	1999-08-31	10.7479	2010-05-28
84578	M	2002-01-07	8.38082	2010-05-24
84575	M	2002-05-20	8.01644	2010-05-24
84572	F	1999-07-01	10.9041	2010-05-24																																						pz in ter
84558	F	2002-12-21	8.26301	2011-03-25
84535	M	2000-05-22	10.011	2010-05-24
84489	F	2002-07-25	7.82466	2010-05-20							12	22
84488	F	1999-06-14	10.9397	2010-05-20																										13
84480	M	2001-05-26	8.98904	2010-05-20							12
84457	M	2002-02-05	8.28767	2010-05-19
84450	F	2002-05-17	8.01096	2010-05-19																																		14	15
84404	M	2001-08-16	8.7589	2010-05-18
84351	M	2000-02-11	10.2685	2010-05-17
84320	F	2001-03-07	9.19452	2010-05-15
84315	F	1998-09-22	11.6493	2010-05-14
84272	F	2000-01-17	10.326	2010-05-13
84221	M	2002-01-20	8.31233	2010-05-12
84218	M	2002-03-11	8.17534	2010-05-12																																						pz in ter
84210	F	2002-01-24	8.30137	2010-05-12
84207	M	1998-05-27	11.9671	2010-05-12																																						dent perm
84187	F	2002-05-25	7.96986	2010-05-12
84161	M	1999-07-22	10.811	2010-05-11																																						dent perm
84094	M	2002-04-04	8.10411	2010-05-10
84048	M	2002-01-29	8.27397	2010-05-07
84045	F	2001-05-11	8.99452	2010-05-07
84040	M	2001-11-05	8.50685	2010-05-07
84036	F	2001-11-05	8.50685	2010-05-07
84021	M	2002-01-22	8.29315	2010-05-07
83949	M	2001-06-22	8.87397	2010-05-05
83946	F	2001-08-22	8.70685	2010-05-05
83846	F	2000-12-01	9.42466	2010-05-03																							13
83792	F	2001-12-17	8.3726	2010-04-30
83787	M	2000-06-18	9.87123	2010-04-30
83780	M	2000-07-04	9.90959	2010-05-30
83772	F	2002-02-21	8.19178	2010-04-30							31
84029	M	2001-07-19	8.80548	2010-05-07																							13	23
83945	F	2001-06-29	8.85479	2010-05-05
83939	M	2001-11-03	8.50685	2010-05-05
83897	F	1999-05-05	11.0082	2010-05-05																										13	23
83893	M	2001-09-30	8.59726	2010-05-04																																		24	25
83891	M	2000-12-19	9.37808	2010-05-04
83879	M	2002-02-18	8.21096	2010-05-04
83845	F	2000-10-06	9.57808	2010-05-03
83834	F	2002-01-07	8.32329	2010-05-03
83781	M	2002-07-16	7.79452	2010-04-30
83775	F	1998-07-01	11.8384	2010-04-30
83742	M	2001-08-02	8.74521	2010-04-29																										23
83735	F	2001-02-21	9.18904	2010-04-29
83688	M	2001-09-06	8.64658	2010-04-28
83687	M	1998-12-22	11.3562	2010-04-28																																						dent perm
83683	F	2001-12-09	8.38904	2010-04-28
83679	M	2002-01-10	8.30137	2010-04-28
83677	M	2000-07-25	9.76438	2010-04-28
83628	M	1998-08-16	11.7041	2010-04-27																																						dent perm
83604	F	2000-04-11	10.0493	2010-04-27							45
83576	F	2000-07-19	9.77534	2010-04-26
83573	M	2001-11-04	8.47945	2010-04-26																							15
83564	M	1998-06-10	11.8849	2010-04-26
83510	M	2000-05-28	9.90959	2010-04-23
83508	F	2002-01-18	8.26575	2010-04-23
83507	F	2002-05-05	7.9726	2010-04-23
83472	M	2000-02-02	10.2274	2010-04-23
83471	F	2002-06-22	7.83836	2010-04-22
83468	M	2001-06-15	8.85753	2010-04-22
83459	F	2001-09-01	8.64384	2010-04-22
83457	F	2002-06-03	7.89041	2010-04-22
83452	F	1998-07-14	11.7808	2010-04-22																																						dent perm
83390	F	2002-03-12	8.11507	2010-04-21
83382	M	1999-03-30	11.0685	2010-04-21
83381	M	2002-01-12	8.27671	2010-04-21
83344	M	2002-05-29	7.90137	2010-04-21
83343	M	1998-06-29	11.8192	2010-04-21																																						dent perm
83329	F	2001-11-19	8.42192	2010-04-20
83328	F	2000-07-08	9.78904	2010-04-20
83104	M	2001-11-20	8.40274	2010-04-14
82922	M	2002-02-25	8.12329	2010-04-09
82872	M	2002-01-22	8.2137	2010-04-08
82869	F	2002-05-14	7.90685	2010-04-08
83312	M	1998-11-24	11.411	2010-04-20																										13	23
83282	F	2001-08-22	8.66301	2010-04-19
83277	F	2002-05-19	7.92329	2010-04-19
83271	F	1998-09-18	11.5918	2010-04-19
83263	F	2000-05-05	9.96164	2010-04-19
83241	F	2002-05-11	7.94521	2010-04-19
83212	M	2000-09-18	9.58082	2010-04-16
83203	F	2001-03-03	9.12603	2010-04-16							35
83156	M	2000-09-11	9.59726	2010-04-15
83103	F	1999-05-04	10.9562	2010-04-15
83092	M	2002-03-25	8.06027	2010-04-14
83087	M	2002-05-27	7.88767	2010-04-14
82817	M	2002-01-19	8.21918	2010-04-07
82772	M	2000-07-08	9.75068	2010-04-06
82770	F	2000-03-11	10.0767	2010-04-06																																						dent perm
82725	F	2000-03-30	10.0137	2010-04-02
82701	M	1999-05-25	10.863	2010-04-02
82683	F	2001-05-26	8.85479	2010-04-01
82644	F	2000-09-08	9.48219	2010-03-01
82642	M	2000-11-21	9.36164	2010-03-31							35
82623	F	2002-01-06	8.23562	2010-03-31
82621	M	2002-01-29	8.1726	2010-03-31
82618	F	1998-07-10	11.7315	2010-03-31							22
82596	F	2001-03-23	9.0274	2010-03-31
82572	M	2000-11-11	9.3863	2010-03-30
82571	F	2001-05-12	8.88767	2010-03-30
82562	M	2002-02-05	8.15068	2010-03-30
82560	M	2000-07-18	9.70411	2010-03-30																										13
82551	M	1999-01-08	11.2274	2010-03-29
82545	F	2002-05-05	7.90411	2010-03-29
82543	M	2002-03-25	8.01644	2010-03-29
82542	F	1999-01-20	11.1945	2010-03-29
82539	M	1998-04-26	11.9315	2010-03-29
82519	F	2002-01-12	8.2137	2010-03-29
82514	F	2002-05-08	7.89589	2010-03-29							45
82513	M	2002-01-09	8.22192	2010-03-29
82511	M	2001-07-26	8.67945	2010-03-29
82509	M	1999-02-23	11.1014	2010-03-29
82506	M	2002-05-23	7.85479	2010-03-29
82500	M	2001-10-05	8.47671	2010-03-26																																		23	24
82495	F	2002-01-24	8.1726	2010-03-26
82439	M	2000-01-20	10.1836	2010-03-25																										13
82438	F	2000-01-11	10.2082	2010-03-25
82430	M	1999-05-31	10.8247	2010-03-25																																						dent perm
82349	M	2002-02-14	8.11233	2010-03-25																																		13	14
82347	F	2002-03-06	8.05205	2010-03-23
82346	F	2000-11-26	9.32603	2010-03-23
82290	M	2002-02-05	8.13151	2010-03-23
81560	M	2000-03-21	10.0082	2010-03-22																										13
81559	M	2000-01-11	10.1479	2010-03-03
81554	F	1998-04-15	11.8904	2010-03-03
81530	M	2001-10-10	8.39726	2010-03-02
81529	M	1999-10-26	10.3562	2010-03-02
81528	F	2002-02-26	8.01644	2010-03-02
81526	M	2001-03-20	8.95616	2010-03-02
81525	F	2002-04-26	7.85479	2010-03-02
81524	F	2001-05-21	8.7863	2010-03-02
81523	M	2000-04-01	9.92329	2010-03-02
81521	M	2001-04-23	8.86027	2010-03-01
81478	M	2001-08-29	8.50959	2010-03-01
81470	M	2001-12-05	8.2411	2010-03-01
81468	F	2001-05-25	8.7726	2010-03-01							12	13
81467	M	2001-04-19	8.87123	2010-03-01
81392	M	1999-06-06	10.7425	2010-03-01
81351	F	2001-06-12	8.71233	2010-02-25																										13	23							14	15
81333	M	2001-11-21	8.26849	2010-02-25
81279	M	1999-08-08	10.5562	2010-02-24
81274	F	2001-09-26	8.41918	2010-02-24
81258	M	2001-11-04	8.31233	2010-02-24
81242	F	2000-09-28	9.41096	2010-02-23
81235	M	2001-03-09	8.96712	2010-02-23
81228	M	2002-03-03	7.98356	2010-02-23
81181	M	2000-01-12	10.1205	2010-02-22
81179	F	2000-03-24	9.91507	2010-02-19
81126	M	1999-07-03	10.6411	2010-02-19																							21
81123	M	1999-10-17	10.3507	2010-02-19
81115	M	2001-08-31	8.47397	2010-02-18
81078	M	1999-09-03	10.4658	2010-02-17
81075	F	1998-09-10	11.4493	2010-02-18							12	22	25	14	15	35	45													13		54	55	75	85
81062	F	2000-09-20	9.41918	2010-02-18
81025	F	2001-07-24	8.57534	2010-02-17
81013	M	2001-04-29	8.80822	2010-02-16							15	34
80972	M	1998-04-12	11.8575	2010-02-16
80970	F	2000-11-17	9.24932	2010-02-14
80930	M	2001-07-18	8.5863	2010-02-15																										23
80929	F	2002-04-29	8.90411	2011-03-23
80926	F	1998-07-22	11.5781	2010-02-15
80920	M	1998-11-02	11.2959	2010-02-15																																						dent perm
80918	F	2001-09-07	8.55068	2010-03-25
80870	M	2001-11-11	8.3726	2010-03-25				12																			12	13
80851	F	2001-12-12	8.17534	2010-02-12
80845	M	1998-07-18	11.5808	2010-02-12																																						dent perm
80832	M	2000-07-07	9.60822	2010-02-12
80830	F	2001-11-23	8.22466	2010-02-11
80828	F	2001-03-25	8.89041	2010-02-11
80827	M	2001-06-18	8.65753	2010-02-11
80820	M	1999-06-03	10.7014	2010-02-11																										23
80813	F	2001-11-02	8.28219	2010-02-11
80809	F	1998-03-17	11.9151	2010-02-11																																						dent perm
80761	F	2002-01-23	8.04932	2010-02-08
80760	M	2000-08-22	9.47123	2010-02-08
80759	M	2002-01-11	8.08219	2010-02-08
80736	F	1998-07-07	11.6055	2010-02-10							15	25	35	45
80707	M	2000-09-15	9.41096	2010-02-10
80686	F	2001-01-28	9.03836	2010-02-09	14
80608	F	2000-03-31	9.85753	2010-02-05
80596	F	2000-08-14	9.48493	2010-02-05
80585	M	2001-10-08	8.33425	2010-02-05
80688	M	2001-05-31	8.70137	2010-02-09
80681	M	2002-01-30	8.03288	2010-02-09
80616	M	2002-02-02	8.0137	2010-02-05
80605	F	2001-06-15	8.64932	2010-02-05				21																			21	22
80550	F	1999-05-24	10.7096	2010-02-04
80547	F	1998-09-28	12.4849	2011-03-21
80540	F	1998-09-28	11.3616	2010-02-04																																						dent perm
80532	M	2001-10-15	8.30959	2010-02-03
80508	M	2002-03-07	7.91781	2010-02-03
80507	M	2001-10-04	8.33973	2010-02-03
80503	M	1998-02-10	11.989	2010-02-03
80501	F	1999-01-16	11.0575	2010-02-03																																						dent perm
80470	F	2001-12-05	8.16712	2010-02-02
80450	M	2000-02-23	9.95068	2010-02-02
80449	F	1999-09-27	10.3589	2010-02-02
80446	M	1998-08-21	11.4603	2010-02-02																																						dent perm
80444	F	2000-06-20	9.6274	2010-02-02
80442	M	2001-07-27	8.52603	2010-02-02
80402	F	2001-12-01	8.17534	2010-02-01
80399	M	1998-09-08	11.4082	2010-02-01																										13	23
80395	F	2001-10-23	8.28219	2010-02-01
80384	M	2001-12-09	8.15342	2010-02-01
80336	F	2002-02-25	7.93425	2010-01-30
80324	M	1999-09-28	10.3452	2010-01-29																																						dent perm
80322	M	2002-02-11	7.96986	2010-01-29																																						pz in ter
80317	M	2001-07-08	8.56712	2010-01-29
80266	M	2000-01-16	10.0438	2010-01-29
80261	F	1998-10-10	11.3096	2010-01-28				11																			11
80248	F	1998-11-27	11.1781	2010-01-28																																						dent perm
80247	F	1998-12-08	11.1479	2010-01-28							45
80217	M	2002-01-30	8	2010-01-28
80207	M	2001-03-20	8.86301	2010-01-27
80199	F	2002-03-20	7.86301	2010-01-27
80191	F	2000-10-04	9.32055	2010-01-27
80166	M	1999-01-10	11.0548	2010-01-27
80156	M	1999-01-24	11.0164	2010-01-27																																						dent perm
80152	F	1999-04-23	10.7699	2010-01-26
80150	M	2002-02-20	7.93699	2010-01-26
80104	M	1998-06-10	11.6384	2010-01-26				11
80101	M	2000-11-02	9.23562	2010-01-25							45
80100	F	2002-01-21	8.01644	2010-01-25							35
80097	M	2002-01-20	8.01918	2010-01-25
80092	F	2002-01-06	8.05753	2010-01-25
80081	M	2002-01-16	8.03014	2010-01-25
79866	M	2002-01-12	8.02466	2010-01-19
79859	M	2001-01-28	8.98082	2010-01-19				21
79855	F	1999-11-23	10.1616	2010-01-18
79813	M	2001-10-01	8.30411	2010-01-18
79812	F	2001-09-03	8.38082	2010-01-18
79811	M	1999-07-05	10.5479	2010-01-18
79808	M	2001-04-13	8.7726	2010-01-18
79758	F	2000-05-20	9.66575	2010-01-16
79728	M	2002-01-28	7.96986	2010-01-15							35	45
79686	M	1998-09-28	11.3068	2010-01-15
79684	F	2001-09-13	8.34521	2010-01-15
80148	F	2000-06-20	9.60822	2010-01-26
80122	F	2000-07-18	9.53151	2010-01-26																										13	23
80027	M	1998-09-02	11.3973	2010-01-22
79983	M	2002-03-09	7.87945	2010-01-22
79977	M	2000-10-10	9.28767	2010-01-21
79973	F	1998-02-14	11.9425	2010-01-21																																						dent perm
79967	F	2000-04-23	9.75342	2010-01-21
79957	M	1999-11-16	10.189	2010-01-21																																						dent perm
79953	M	1999-11-28	10.1562	2010-01-21																																						dent perm
79916	F	1998-02-03	11.9726	2010-01-21																																						dent perm
79906	F	1998-06-22	11.5918	2010-01-21
79898	F	2000-10-28	9.23562	2010-01-20
79821	M	2002-01-05	8.0411	2010-01-18
79801	M	1998-05-10	11.7014	2010-01-18
79763	M	2001-06-08	8.6137	2010-01-16
79762	M	2000-08-28	9.39178	2010-01-16							12	35	45
79760	F	2002-01-03	8.0411	2010-01-16
79752	M	2000-01-29	9.9726	2010-01-16
79751	M	2001-11-21	8.16164	2010-01-17
79750	F	2002-01-09	8.02466	2010-01-16
79735	M	2001-06-29	8.55342	2010-01-15
79734	M	2000-02-17	9.91781	2010-01-15							35
79692	M	1999-07-20	10.4986	2010-01-15																																						dent perm
79636	F	2001-01-24	8.97534	2010-01-13
79629	M	2000-09-10	9.34795	2010-01-13
79624	M	2001-07-06	9.72055	2011-03-24							12	22
79595	M	1999-05-23	11.0137	2010-05-25
79555	M	2001-01-05	9.02192	2010-01-11
79551	F	2001-11-01	8.2	2010-01-11
79545	F	1998-06-06	11.6082	2010-01-11																																						dent perm
79539	F	2001-06-22	8.56164	2010-01-11
79498	F	2002-02-21	7.88493	2010-01-08
79496	M	2001-03-14	8.8274	2010-01-08
79495	F	2001-04-29	8.70137	2010-01-08
79441	F	1999-03-05	10.8521	2010-01-07							12	22																														dent perm
79357	M	1998-06-22	11.5452	2010-01-04
79356	M	1999-12-04	10.0932	2010-01-04
79354	F	1998-08-19	11.3863	2010-01-04																																						dent perm
79156	F	2000-02-12	9.86301	2009-12-21
78998	M	2002-06-16	8.74795	2011-03-14
75414	F	2003-04-08	7.96986	2011-03-26
75411	M	2002-12-16	8.23014	2011-03-08
74712	F	2002-08-22	8.60274	2011-03-28
74480	M	2002-02-16	9.09589	2011-03-21
73518	M	2000-07-17	10.6904	2011-03-24
72828	M	1999-09-15	11.5014	2011-03-14
72602	F	2001-10-25	9.41096	2011-03-22
71486	M	2002-01-10	9.20548	2011-03-24
69430	F	2000-07-03	10.7342	2011-03-26
68802	M	1999-05-22	11.8301	2011-03-18																																						dent perm
68343	F	2000-03-04	11.0712	2011-03-28
65928	M	2001-05-30	9.82192	2011-03-24
65333	M	2000-07-21	10.6575	2011-03-16
64599	M	1999-03-26	11.9753	2011-03-14																																						pz in ter
64411	M	2002-05-16	8.81644	2011-03-08
62746	F	2002-08-14	8.59178	2011-03-16
61745	F	2000-06-02	10.7863	2011-03-14																																						pz in ter
58145	F	2000-04-01	10.9397	2011-03-08
51839	F	1999-07-11	11.6658	2011-03-08																																						dent perm
51747	M	1999-12-01	11.2822	2011-03-11																										13	23
50804	F	1999-05-03	11.8712	2011-03-14
46906	M	1999-05-06	11.8822	2011-03-21																																						dent perm
44874	F	1998-03-13	11.8329	2010-01-08
79494	M	1997-11-21	12.1397	2010-01-08																																						dent perm
79488	F	2002-02-03	7.93425	2010-01-08
79486	M	2000-06-08	9.58356	2010-01-05
79421	M	2002-01-04	8.00822	2010-01-05
79419	M	2002-01-25	7.95068	2010-01-05
79416	F	2002-04-24	8.81918	2011-02-15
79408	M	1999-09-18	11.4192	2011-02-15							45
79383	M	2001-05-20	8.63562	2010-01-05
79368	F	2000-11-21	9.12877	2010-01-05
79362	F	1999-09-21	10.2959	2010-01-04
79352	F	2001-11-27	8.10959	2010-01-04							15	25
79335	M	2000-11-27	9.10959	2010-01-04							35	45
79334	F	2002-01-25	7.94795	2010-01-04
79291	M	2000-09-28	9.25479	2009-12-28
79277	M	2000-09-04	9.32329	2009-12-29																										13
79266	F	2000-03-31	9.75342	2009-12-29
79250	M	2001-05-09	8.64384	2009-12-28
79236	M	2000-12-19	9.03014	2009-12-28
79231	M	2001-06-17	8.53699	2009-12-28							15	25
79213	M	2001-09-18	8.26849	2009-12-23
79205	F	2001-01-19	8.93151	2009-12-23
79202	M	2001-05-15	8.60822	2009-12-21
79137	F	2000-10-24	9.16438	2009-12-21
79105	M	2001-05-12	8.60822	2009-12-18
79095	F	1998-09-18	11.2575	2009-12-18
79090	F	2001-10-25	8.15342	2009-12-18
79032	F	2002-01-16	7.92055	2009-12-16
79025	M	2001-07-03	9.3726	2010-11-14
79025	m	2001-07-03	8.46027	2009-12-16
79017	M	1998-08-16	11.3425	2009-12-16																							23											25	24
79010	F	2000-06-30	9.47123	2009-12-17																																						non val
79008	F	2002-02-04	7.86575	2009-12-15
78976	M	2000-04-21	9.65753	2009-12-15
78975	M	1997-10-06	12.2	2009-12-15																																						den perm
78967	M	2000-03-29	9.71781	2009-12-14
78960	M	2002-02-21	7.81644	2009-12-14							12	22																		13	23
78888	M	2000-07-24	9.38904	2009-12-11							12	22	52																	13	23
78885	F	2001-05-31	8.53425	2009-12-10
78842	F	2001-06-22	8.47397	2009-12-10
78831	F	2000-08-05	9.35342	2009-12-10
78828	M	2000-03-30	9.70411	2009-12-10																												55	65	75	85
78711	F	2002-02-02	7.8411	2009-12-04							12	22																		13	23
78695	F	1999-01-03	10.926	2009-12-04																										13		17	27	27	47							dent perm
78691	M	2002-01-30	7.87671	2009-12-14
78273	M	2002-05-20	8.77534	2011-02-25
77147	F	2001-11-02	9.33151	2011-03-01
71916	F	2001-09-07	9.49315	2011-03-04																							13
70199	JM	2001-11-11	9.28767	2011-02-22							27																					26
65910	F	2001-12-12	9.19178	2011-02-18																																						pz in ter
65474	M	2002-10-22	8.3589	2011-02-28
64868	F	1998-07-18	11.6137	2010-02-24																																						pz in ter
55727	M	2000-07-07	10.6658	2011-03-05							45																			13
53506	F	2001-11-23	9.27945	2011-03-03
51753	F	2003-01-03	8.13973	2011-02-21																										13	23
50294	M	2001-03-25	9.95068	2011-03-05							45
47874	M	2001-06-18	9.67397	2011-02-17							12	22
40574	F	1999-06-03	11.7288	2011-02-21							12	22																		13	23
38574	M	1999-12-18	11.2	2011-02-26																																						dent perm
28820	F	2001-11-02	9.30959	2011-02-21
28819	M	1999-03-17	11.9534	2011-02-25
15799	F	1999-05-23	11.7699	2011-02-25																																						dent perm
78809	M	2000-08-22	10.5178	2011-02-25
78773	F	2002-08-11	8.63288	2011-03-28																										13	23
79769	M	1998-07-07	11.4356	2009-12-10
78707	F	2000-09-15	9.23836	2009-12-09							35	45
78705	M	2001-01-28	8.86849	2009-12-09
78673	M	2003-01-20	8.07397	2011-02-14
78671	M	2000-03-31	9.68493	2009-12-04
78613	M	2000-08-14	9.30959	2009-12-03
78612	F	2001-10-08	8.1589	2009-12-03
78611	F	2001-05-31	8.51507	2009-12-03
78599	F	2002-01-30	7.84384	2009-12-02
78593	F	2002-12-29	8.07123	2011-01-22
78548	M	2002-02-02	7.83562	2009-12-02
78537	F	2001-06-15	8.46849	2009-12-01
78447	M	1999-05-24	10.5315	2009-12-01																																						pz in ter
78434	F	1998-09-28	11.1808	2009-11-30																																						pz in ter
78330	F	1998-09-28	12.0082	2010-09-28
78323	F	2001-10-15	9.12877	2010-11-29
78279	M	2002-01-07	7.89315	2009-11-27																										13	23
78270	F	2001-10-04	8.14795	2009-11-25
78269	F	1998-02-10	11.7973	2009-11-25																																		24	25
78266	F	1999-01-16	10.8658	2009-11-25
78213	M	2001-12-05	7.97534	2009-11-24
78099	M	2000-02-23	9.7589	2009-11-24
77932	M	1999-09-27	10.1671	2009-11-24
77838	F	1998-08-21	11.2658	2009-11-23
77732	M	2000-06-20	10.3644	2010-10-29																																						pz in ter
77544	F	2001-07-27	8.32055	2009-11-19																							13
77396	M	1999-04-22	11.737	2011-01-13																												27										dent perm
76953	M	2001-12-01	8.75616	2010-09-01
76561	F	1998-09-08	12.2247	2010-11-26
76311	M	2001-10-23	9.07671	2010-11-18							15	25	35	45
75972	M	2001-12-09	9.16438	2011-02-05
75925	F	2002-02-25	8.84658	2010-12-29																							11	12
75820	F	1999-09-28	11.2055	2010-12-09
75402	M	2002-02-11	8.71507	2010-10-28
75185	M	2001-07-08	9.40274	2010-11-30	12		22
75136	F	2000-01-16	11.0685	2011-02-07		11		11
75059	M	1998-10-10	12.3315	2011-02-05
75019	F	2000-11-27	9.90685	2010-10-22
750 16	M	1998-12-08	11.9945	2010-12-03
74962	M	2003-01-16	8.01644	2011-01-20																																						pz in ter
74923	M	2002-06-30	8.5589	2011-01-18																												55	65
74882	F	2001-03-20	9.83836	2011-01-18																												55	75	85
74293	F	2003-01-28	8.03562	2011-02-08
73537	F	2002-03-20	8.61644	2010-10-29
73474	M	2002-08-10	8.23836	2010-11-03																																						pz in ter
73318	F	2000-10-04	10.3233	2011-01-28
71860	M	1999-01-10	12.0329	2011-01-19
71232	F	2003-01-24	7.89589	2010-12-15																																						pz in ter
70948	M	1999-04-23	11.5014	2010-10-20																										13	23
70919	M	2002-02-20	8.87397	2011-01-03
70916	M	1999-06-10	11.6192	2011-01-19
70775	F	1999-11-02	11.1589	2010-12-27																																						dent perm
70682	F	2002-06-21	8.64384	2011-02-09
70413	F	2003-01-15	7.86849	2010-11-26
70373	M	2002-05-20	8.54247	2010-12-02
70314	M	2002-05-06	8.63014	2010-12-20																										23
70261	M	2002-07-16	8.38082	2010-11-30
70175	F	2002-01-15	8.78356	2010-10-26
70132	F	2002-07-29	8.52603	2011-02-04																							23
69708	M	2002-01-12	8.91233	2010-12-09																																						pz in ter
69181	M	2001-01-28	9.74795	2010-10-26																												75	85
68462	M	1999-11-23	11.0356	2010-12-03
68054	M	2001-10-01	9.13699	2010-11-18																										23
67927	F	2001-09-03	9.23288	2010-11-25
67853	F	1999-07-05	11.4877	2010-12-27
67085	M	2001-04-13	9.6	2010-11-16																																						pz in ter
67084	F	2000-05-20	10.6356	2011-01-05
67002	M	1999-07-18	10.2685	2009-10-21																																						dent perm
66960	F	2001-09-29	9.15342	2010-11-22
66686	M	2000-01-04	10.9863	2010-12-27
66312	F	2000-11-15	9.94247	2010-10-23
66053	M	2000-02-24	10.6658	2010-10-22
65108	M	2000-01-08	10.789	2010-10-20																										13	23
64902	F	2001-03-01	9.88767	2011-01-17
64675	M	2000-08-08	10.4493	2011-01-17
64655	M	2000-11-15	10.2493	2011-02-12
64652	M	2002-03-25	8.83288	2011-01-21
64357	F	1999-08-03	11.3123	2010-11-22																																						dent perm
64352	F	2001-03-27	9.62466	2010-11-08																																		23	24
63966	F	2000-02-05	10.8986	2010-12-27							22																			23
63732	F	2000-10-15	10.1151	2010-11-24
63616	M	2002-01-07	8.82466	2010-11-02
63304	M	2002-04-09	8.74247	2011-01-03
63234	F	2002-02-27	8.64932	2010-10-20
62857	F	1999-03-23	11.5863	2010-10-20																																						pz in ter
78447	F	1999-09-16	10.1781	2009-11-17
78443	M	1998-07-22	11.3589	2009-11-27
78441	M	1999-09-25	10.1534	2009-11-17
78378	F	1998-06-08	11.4795	2009-11-27
78371	F	1999-08-03	10.326	2009-11-27							35	45																		13
78273	M	2002-01-20	7.85205	2009-11-25
78252	F	2000-05-06	9.56438	2009-11-26
78232	M	1998-04-25	11.5945	2009-11-25																																						pz in ter
78226	M	1997-12-05	11.9753	2009-11-23
78216	F	1999-01-23	10.8411	2009-11-23																																						dent perm
78213	M	2002-01-03	7.89315	2009-11-23
78148	F	2001-08-30	8.23014	2009-11-20
78147	F	2001-07-20	8.34247	2009-11-20
78144	M	1998-12-30	10.8986	2009-11-20
78138	F	2001-10-31	8.06027	2009-11-20
78124	F	1999-02-08	10.789	2009-11-20
78093	M	2001-01-15	8.84932	2009-11-19
78033	M	1998-10-28	11.0658	2009-11-18
77933	M	2001-03-27	8.64658	2009-11-16
77932	F	2001-01-06	8.86575	2009-11-16
77927	M	2002-01-19	7.82466	2009-11-14																												75	85
77880	F	2000-07-03	9.3726	2009-11-14
77879	M	2001-05-04	8.53699	2009-11-14
77876	F	2000-02-28	9.71781	2009-11-14																																						non val
77875	M	2000-02-19	9.74247	2009-11-14
77864	M	2001-10-13	8.09315	2009-11-14							35	45
77847	F	2001-09-22	8.14795	2009-11-13
77845	M	2000-11-08	9.01918	2009-11-13							12	22	15	25																13	23
77832	F	2000-08-19	9.2411	2009-11-13
77732	M	2001-12-06	7.93699	2009-11-11																																		14	25
77728	F	1999-02-10	10.7589	2009-11-11
77727	M	2002-01-02	7.86301	2009-11-11
77722	F	1999-12-29	9.87671	2009-11-11
77721	F	1999-11-03	10.0301	2009-11-11
77712	M	1999-08-16	10.2466	2009-11-11
77709	F	2001-04-20	8.56712	2009-11-11
77708	M	2001-08-19	8.23562	2009-11-11																																		13	14	23	24
77706	F	2000-12-03	8.94521	2009-11-11
74555	F	2000-04-28	9.33973	2009-08-28
67935	M	1997-12-21	11.1068	2009-01-26																																						dent perm
65713	F	2000-04-18	8.57534	2008-11-12							15	25
64655	M	2000-11-15	7.92877	2008-10-18
38106	F	1996-05-05	8.23562	2004-07-28																										13	23
27670	M	1996-05-08	9.55068	2005-11-23																												74	84
21375	M	2000-09-21	10.2959	2011-01-05
20055	F	2000-02-28	10.874	2011-01-10																																						dent perm
16015	F	2000-02-19	10.9589	2011-02-01																																						pz in ter
6054	M	2003-01-24	7.80274	2010-11-11
78040	F	2001-10-13	8.09589	2009-11-15
77976	F	2001-09-22	8.1589	2009-11-17							22																			13
77972	F	2000-11-08	9.03288	2009-11-18
77923	F	2000-08-19	9.25753	2009-11-19
77914	M	2001-12-06	7.96164	2009-11-20																												55	54
77888	F	1999-02-10	10.7863	2009-11-21
77884	M	1999-01-02	10.8959	2009-11-22																																						dent perm
77863	F	1999-12-29	9.90959	2009-11-23
77848	M	1999-11-03	10.0658	2009-11-24																							13
77838	F	1999-08-16	10.2849	2009-11-25																										13
77831	M	2001-04-20	8.60822	2009-11-26
77798	F	2001-08-19	8.27945	2009-11-27
77788	M	2000-12-03	8.99178	2009-11-28
77772	M	2000-04-28	9.55616	2009-11-15
77770	F	1997-12-21	11.9123	2009-11-16
77759	M	2000-04-18	9.58904	2009-11-17
77735	M	2000-11-15	9.0137	2009-11-18
77710	F	2001-09-18	8.17534	2009-11-19
77683	M	2001-01-19	8.8411	2009-11-20
77677	F	2001-05-15	8.52603	2009-11-21
77617	M	2000-10-24	9.08493	2009-11-22																										13
77612	M	2001-05-12	8.53699	2009-11-22																							21
77588	M	1998-09-18	11.1863	2009-11-22
77581	F	2001-10-25	8.08219	2009-11-22
77572	F	2002-01-16	7.85479	2009-11-22																												55
77569	F	2001-07-03	8.39452	2009-11-22
77568	M	1998-07-03	11.3973	2009-11-22																																						dent perm
77566	F	1998-08-16	11.263	2009-11-17
77565	M	2000-06-30	9.39178	2009-11-18							35	45	12	22
77562	M	2002-02-04	7.79452	2009-11-19
77544	F	2000-04-21	9.59726	2009-11-23
77541	M	2000-10-06	9.13973	2009-11-24
77497	F	2000-03-29	9.66575	2009-11-25																							13
77491	M	2002-01-21	7.82192	2009-11-15
77473	M	2000-07-24	9.32329	2009-11-17
77469	M	2001-05-31	8.47397	2009-11-18																										13	23
77467	M	2001-06-22	8.41644	2009-11-19
77463	M	2000-08-05	9.29863	2009-11-20							22
77450	M	2000-03-30	9.65753	2009-11-23
77429	F	2002-02-02	7.82192	2009-11-27	11
77428	F	1999-01-03	10.9096	2009-11-28
77427	M	2002-01-30	7.83562	2009-11-29
77396	M	1998-07-18	11.3808	2009-12-01																																						dent perm
77379	F	2000-07-07	9.41096	2009-12-02
77353	M	2001-11-23	8.03288	2009-12-03
77283	M	2001-03-25	8.70411	2009-12-05																												75	85
77282	M	2001-06-18	8.47397	2009-12-06
77226	M	1999-06-03	10.5205	2009-12-07
77221	F	2001-11-02	8.10685	2009-12-09
77215	F	1998-03-17	11.7425	2009-12-10
77214	F	2002-01-23	7.88767	2009-12-11
77201	F	1998-08-22	11.3151	2009-12-12																																						dent perm
77154	F	1998-07-07	11.4466	2009-12-14
77152	M	2000-09-15	9.25479	2009-12-15
76988	F	2001-01-28	8.88767	2009-12-16	44
76987	F	1998-10-10	11.1945	2009-12-17																																						dent perm
76953	M	2001-03-20	8.7589	2009-12-20
76939	F	2002-01-20	7.92603	2009-12-22																										23
77387	F	2000-10-04	9.2274	2009-12-24
77384	M	1999-01-10	10.9644	2009-12-25
77357	F	1999-04-23	10.6877	2009-12-27
77356	M	2002-02-20	7.85753	2009-12-28
77151	F	1998-06-10	11.5288	2009-12-17
77149	F	2000-11-02	9.12877	2009-12-17
77142	F	2002-01-20	7.91233	2009-12-17
77127	M	2002-01-06	7.95068	2009-12-17
77083	F	2002-01-12	7.93425	2009-12-17
77078	M	1999-01-28	10.9534	2010-01-08																																						dent perm
77047	F	1999-11-23	10.137	2010-01-09																										23
77043	M	2001-10-01	8.28219	2010-01-10
77042	F	2001-09-03	8.36164	2010-01-11							25	45																														pz in ter
77036	F	1999-07-05	10.5315	2010-01-12
77032	F	2001-04-13	8.7589	2010-01-13
77026	F	2000-05-20	9.66027	2010-01-14
76969	M	2002-01-28	7.89041	2009-12-17																							13
76968	F	1998-09-28	11.2274	2009-12-17
76964	M	2001-09-13	8.26575	2009-12-17
76960	F	2000-06-20	9.49863	2009-12-17
76956	F	1998-07-18	11.4247	2009-12-17																																						dent perm
76947	F	1998-09-02	11.2986	2009-12-17
76937	M	2002-03-09	7.78082	2009-12-17
76891	F	2000-10-10	9.19178	2009-12-17
76842	M	1998-02-14	11.8466	2009-12-17
76834	M	2000-04-23	9.65753	2009-12-17							45																			23		55	75					13	14
76782	M	1997-11-16	11.5123	2009-05-19																																						dent perm
76779	F	1999-11-28	9.48219	2009-05-20																										23
76775	M	1998-02-03	11.3014	2009-05-21																																						pz in ter
76770	M	1998-06-22	10.9233	2009-05-22
76761	M	2000-10-28	8.5726	2009-05-23
76722	M	1998-05-10	11.0493	2009-05-25																																		14	15
76720	F	2001-06-08	7.96986	2009-05-26
76716	F	1997-08-28	11.7534	2009-05-27																																						dent perm
76667	F	2000-01-29	9.33699	2009-05-29							25
76665	M	2000-11-09	8.5589	2009-05-30
76657	F	1998-08-29	10.7699	2009-06-03
76653	M	2001-03-21	8.2137	2009-06-05							47																			23
76649	M	2001-01-07	8.41644	2009-06-06
76648	F	2000-01-18	9.39178	2009-06-07
76643	M	1999-10-25	9.63288	2009-06-10
76573	M	1999-03-01	10.2904	2009-06-12
76560	F	2001-08-21	7.82192	2009-06-15																																		13	14	23	24
76508	F	1999-07-08	9.94795	2009-06-16
76103	F	2001-01-13	8.43288	2009-06-18																												85
75414	M	2001-01-22	8.4137	2009-06-20
75076	M	2000-11-08	8.62192	2009-06-21
75047	F	2000-08-19	9.44658	2010-01-27
74952	F	2001-12-06	8.14795	2010-01-27
74895	M	1999-02-10	10.9699	2010-01-27
74887	F	2002-01-02	8.07397	2010-01-27																										13	23	55	65	75
73858	M	1999-12-29	10.0877	2010-01-27
73669	F	1999-11-03	10.2411	2010-01-27
73317	M	1999-08-16	10.4548	2010-01-26							12	22	15	25
73217	M	2001-04-20	8.77534	2010-01-26																																						pz in ter
73076	F	2001-08-19	8.44384	2010-01-26																																						pz in ter
73075	F	2000-12-03	9.15068	2010-01-25																																						pz in ter
72453	F	2000-04-28	9.75068	2010-01-25
72285	F	1997-12-21	12.1041	2010-01-25																							13
72095	M	2000-04-18	9.77808	2010-01-25
71743	F	2000-11-15	9.2	2010-01-25																							13
71650	M	2001-09-18	8.34521	2010-01-20
70895	M	2001-01-19	9.00822	2010-01-20							12	22																		13	23
70798	F	2001-05-15	8.68767	2010-01-19																																						pz in ter
70261	F	2000-10-24	9.2411	2010-01-18
70171	M	2002-01-30	7.9726	2010-01-18
69691	F	2001-03-20	8.83836	2010-01-18
69101	F	2002-03-20	7.83288	2010-01-16
68604	M	2000-10-04	9.28767	2010-01-15																																						pz in ter
68296	M	1999-01-10	11.0219	2010-01-15
67035	F	1999-04-23	10.737	2010-01-14
66960	F	2002-02-20	7.93699	2010-01-26
66876	M	1998-06-10	11.6384	2010-01-26
66314	F	2000-11-02	10.2164	2011-01-18
65818	M	2002-06-21	8.58356	2011-01-18
65530	F	2003-03-15	7.90959	2011-02-08
65436	F	2002-05-20	8.44932	2010-10-29																							13
64928	F	2002-05-06	8.50137	2010-11-03
64645	M	2002-07-16	8.54247	2011-01-28							22
64633	M	2003-01-15	8.01644	2011-01-19							12	22																										23	24
64232	F	2002-01-12	8.77534	2010-10-20
64231	M	2001-01-28	9.93699	2011-01-03
64060	F	1999-11-23	11.1644	2011-01-19
63900	M	2001-10-01	9.24384	2010-12-27																							23
63736	F	2001-09-03	9.4411	2011-02-09
63735	F	1999-07-05	11.4027	2010-11-26
63734	F	2001-04-13	9.64384	2010-12-02
63236	F	2000-05-20	10.5918	2010-12-20
63078	F	2000-07-18	10.3753	2010-11-30																										23	13
63037	M	2001-09-29	9.07945	2010-10-26
62995	F	2000-01-04	11.0932	2011-02-04
62923	M	2000-11-15	10.0712	2010-12-09																																						pz in ter
62772	F	2000-02-24	10.6767	2010-10-26
62001	F	2000-01-08	10.8685	2010-11-18																																						pz in ter
60786	M	2001-03-01	9.74247	2010-11-25
60216	F	2000-08-08	10.3918	2010-12-27																																						pz in ter
59571	F	2000-11-15	10.0082	2010-11-16																												75	85
59513	F	1999-03-25	11.7918	2011-01-05																																						dent perm
59439	M	1999-08-03	10.2247	2009-10-21
59135	M	2001-03-27	9.66301	2010-11-22
58805	M	2000-02-05	10.7205	2010-10-23
58644	F	2000-10-15	10.0247	2010-10-22																																						pz in ter
58591	M	2002-01-07	8.8274	2010-11-03
58527	F	2002-04-09	7.89863	2010-03-01							35	45
58418	M	1999-03-23	10.9479	2010-03-01
58352	F	1999-09-16	10.4521	2010-02-25																																						pz in ter
58147	F	1999-06-19	10.6959	2010-02-25																							13															dent perm
57801	F	1998-07-22	11.6055	2010-02-25																																						dent perm
57603	M	1999-09-25	10.4247	2010-02-24
57559	F	1998-06-08	11.7233	2010-02-24
57343	M	1999-08-03	10.5699	2010-02-24																																						pz in ter
57023	F	2002-01-06	8.13973	2010-02-24							35
56564	M	2002-01-20	8.09863	2010-02-23																												85
55570	M	2000-05-06	9.80822	2010-02-23
54752	F	1998-04-25	11.8411	2010-02-23																																						pz in ter
54531	M	1997-12-05	12.2247	2010-02-22
53803	F	1999-01-23	11.0822	2010-02-19																										13	23
53711	M	2002-05-03	7.80548	2010-02-19
53356	F	1998-08-30	11.4822	2010-02-19																																						dent perm
53011	M	2001-07-20	8.59178	2010-02-19
52709	M	1998-12-30	11.1479	2010-02-19
52598	M	1997-09-19	12.4247	2010-02-18																																						pz in ter
51747	F	2001-10-31	8.30411	2010-02-17																										13	23
51379	M	2002-01-20	8.08493	2010-02-18
51243	M	2001-11-02	8.30137	2010-02-18							35	45	37														43
50822	F	2001-09-07	9.47397	2011-02-25
50809	F	2001-11-11	8.27397	2010-02-17
50642	F	2001-12-12	8.1863	2010-02-16
49230	F	1998-07-18	11.5863	2010-02-14
47443	M	2000-07-07	9.61644	2010-02-15							45
46896	F	2001-11-23	9.33425	2011-03-23
46527	M	2001-03-25	8.90137	2010-02-15
45014	F	2001-06-18	8.43014	2009-11-20							12	22	35	45
44073	F	1999-06-03	10.474	2009-11-20							22																															pz in ter
43273	M	1999-12-18	9.93151	2009-11-20																							13															dent perm
42621	F	2001-11-02	8.05205	2009-11-19
42480	M	1998-03-17	11.6849	2009-11-19																																						dent perm
42142	M	2000-08-22	9.24658	2009-11-18
41004	M	1998-07-07	11.3699	2009-11-16																																						dent perm
40560	F	1998-09-15	11.1781	2009-11-16																																						dent perm
40550	M	1999-01-28	10.8027	2009-11-14																																						dent perm
40021	F	2000-03-31	9.63014	2009-11-14
39903	F	1997-08-14	12.2603	2009-11-14																																						dent perm
39896	F	1999-10-08	10.1096	2009-11-14																																						dent perm
76643	M	2001-05-31	8.46301	2009-11-14
39251	F	2002-01-30	7.79452	2009-11-14
38803	M	1998-04-29	11.5507	2009-11-13																																						dent perm
38579	F	2002-01-02	7.86301	2009-11-11							12
35599	F	2002-01-08	7.84658	2009-11-11
34270	M	1999-07-09	10.3507	2009-11-11																																						dent perm
32511	F	1998-07-26	11.3041	2009-11-11																																						dent perm
31975	M	1999-02-23	10.7233	2009-11-11
31925	F	1998-05-23	11.4795	2009-11-11																																						dent perm
27408	M	2001-10-05	8.03562	2009-10-16
19415	F	2000-01-20	8.81918	2008-11-12
15296	M	2000-01-11	9.87123	2009-11-22																										13
7884	M	1999-05-31	10.4877	2009-11-22																																						pz in ter
76706	M	2002-01-06	7.88219	2009-11-22							45
76629	M	2000-11-26	8.99452	2009-11-22
76627	M	2002-02-05	7.8	2009-11-22
76515	F	2000-03-21	9.66575	2009-11-17																										13	23
76511	M	1999-01-11	10.8603	2009-11-18																																						dent perm
76510	M	1998-04-15	11.6055	2009-11-19							35	45
76506	F	2001-10-10	8.11781	2009-11-20
76502	F	1999-10-26	10.0849	2009-11-23
76498	F	1998-06-26	11.4219	2009-11-24																																						dent perm
76483	F	2001-03-20	8.69041	2009-11-25																							23
76438	F	2002-01-26	7.80822	2009-11-15																							13
76467	F	2001-05-21	8.49589	2009-11-16
76449	M	2000-04-01	9.63562	2009-11-17
76445	F	2001-04-23	8.57808	2009-11-18
76443	M	2001-08-29	8.23014	2009-11-19
76442	F	1998-12-06	10.9644	2009-11-20																																						dent perm
76437	M	2001-12-05	7.9726	2009-11-23
76436	M	1998-07-22	11.2356	2009-10-13																										13
76412	F	1999-12-17	9.83014	2009-10-13
76380	F	2000-12-04	8.86027	2009-10-12
76379	M	1999-09-15	10.0822	2009-10-12
76378	M	2001-08-28	8.12877	2009-10-12
76372	M	1999-06-09	10.3233	2009-10-02																																						dent perm
76361	F	1999-05-30	10.3781	2009-10-12																										13	23
76324	F	2001-07-24	8.21918	2009-10-10
76323	F	1999-08-10	10.1753	2009-10-10
76322	M	1998-04-28	11.4603	2009-10-10
76319	F	2001-05-16	8.40822	2009-10-10
76312	F	1999-11-23	9.88767	2009-10-10
76311	F	2000-09-16	9.07123	2009-10-10							15	25	35	45
76302	F	2000-03-29	9.53973	2009-10-10
76295	F	1998-09-21	11.0575	2009-10-09
76288	F	2000-11-27	8.87123	2009-10-09
76286	F	1998-09-25	11.0466	2009-10-09
76284	M	1999-11-01	9.94521	2009-10-09																										23
76283	F	2001-04-17	8.48493	2009-10-09
76278	F	2000-05-17	9.40274	2009-10-09
76216	F	2001-11-07	7.92329	2009-10-08
76198	F	2001-01-26	8.70411	2009-10-08
76193	F	2000-10-27	8.95616	2009-10-09
76161	M	2001-04-19	8.47397	2009-10-07
76158	F	2000-10-06	9.00822	2009-10-07
76124	F	2001-05-06	8.43288	2009-10-09
76114	M	2001-08-06	8.18356	2009-10-10
76103	F	2000-04-13	9.48767	2009-10-06																												85
76050	M	2001-12-01	7.85479	2009-10-07
76047	F	1999-03-06	10.5945	2009-10-06																																						dent perm
76046	M	2001-02-28	8.60548	2009-10-05
76037	M	1997-12-23	11.7945	2009-10-06																										23
76036	F	1998-01-18	11.7205	2009-10-05																																		23	24			dent perm
75977	F	1998-06-26	11.2904	2009-10-07																																						dent perm
75975	F	1998-11-03	10.926	2009-10-04
75972	F	2000-10-27	8.94521	2009-10-05
75966	M	1999-11-13	9.90411	2009-10-06
75947	F	2000-10-24	8.9589	2009-10-07
75946	M	1998-07-28	11.2055	2009-10-08
75939	F	1999-12-08	9.84384	2009-10-09
75937	M	2001-08-28	8.12603	2009-10-11
75934	M	2001-02-02	8.66849	2009-10-02
75933	M	1999-06-19	10.2986	2009-10-03
75926	M	1999-08-17	10.1397	2009-10-04
75925	M	2001-08-28	8.10959	2009-10-05				12
75924	M	2001-03-01	8.60548	2009-10-06
75834	F	2001-03-21	8.55342	2009-10-07
75810	F	2001-02-26	8.6	2009-10-01
75808	M	1998-03-21	11.5425	2009-10-02
75805	M	1998-03-10	11.5808	2009-10-05
75892	F	1999-07-17	10.2329	2009-10-07
75875	F	1999-12-27	9.79178	2009-10-09
75765	M	2000-06-26	9.30685	2009-10-14							12	22
75757	M	2001-11-01	7.9589	2009-10-15
75755	M	1998-09-08	11.1123	2009-10-16
75754	M	1999-08-26	10.1562	2009-10-19
75752	M	2001-08-11	8.19726	2009-10-20
75749	M	2000-04-16	9.52055	2009-10-21
75732	M	2002-01-14	7.77534	2009-10-22				11
75690	F	2001-05-25	8.41918	2009-10-23
75689	F	1999-11-19	9.94247	2009-10-26
75684	F	1998-02-23	11.6822	2009-10-27
75681	M	2001-02-09	8.63836	2009-09-28
75679	M	2001-02-18	8.61644	2009-09-29
75625	M	1999-08-05	10.1616	2009-09-30							35
75622	F	2001-07-16	8.21644	2009-10-01
75618	M	2000-10-25	8.94247	2009-10-02
75617	F	2001-09-18	8.04658	2009-10-03
75609	F	2000-12-11	8.82192	2009-10-05
75607	M	2001-09-18	8.05479	2009-10-06
75601	F	1998-04-27	11.4548	2009-10-07
75590	M	2001-03-31	8.52877	2009-10-08
75583	F	1999-09-04	10.1041	2009-10-09
75545	M	2000-05-17	9.36164	2009-09-24
75533	F	2001-01-28	8.66027	2009-09-24
75532	M	2000-03-16	9.53151	2009-09-24
75497	F	2001-01-30	8.65753	2009-09-25
75467	F	2001-01-28	8.67123	2009-09-28
75466	F	2000-02-28	9.59178	2009-09-29
75464	M	2001-12-10	7.8137	2009-10-01
75463	M	1999-11-27	9.85479	2009-10-02
75453	F	1998-05-20	11.3534	2009-09-23																																						dent perm
75452	M	2000-03-25	9.50411	2009-09-23
75451	F	1998-09-28	10.9945	2009-09-23
75419	M	1999-10-03	9.97808	2009-09-22
75408	M	1998-02-12	11.6274	2009-09-26
75378	M	2001-05-25	8.33425	2009-09-22
75360	F	1999-04-16	10.4411	2009-09-21
75349	F	2001-01-10	8.70137	2009-09-21
75348	F	1999-11-13	9.86575	2009-09-22
75338	F	2001-01-25	8.66027	2009-09-21							35
75303	M	2001-01-01	8.72877	2009-09-22
75299	M	1998-04-25	11.4082	2009-09-18
75296	F	2001-01-28	8.64658	2009-09-19
75288	F	1999-04-10	10.4493	2009-09-18																										13
75285	F	1997-12-05	11.7945	2009-09-18																																						dent perm
75278	M	1997-12-08	11.7863	2009-09-18
75244	M	2001-05-18	8.33973	2009-09-17
75232	M	1999-01-12	10.6877	2009-09-17
75231	M	1998-11-25	10.8219	2009-09-18																																						dent perm
75230	F	2000-04-28	9.4	2009-09-19
75133	F	1999-06-26	10.2301	2009-09-15
75116	F	1998-10-27	10.8959	2009-09-16
75114	M	2001-10-16	7.92603	2009-09-17
75107	F	1997-09-30	11.9671	2009-09-15																																						pz in ter
75087	F	2000-10-11	8.93699	2009-09-16
75006	M	1999-09-22	9.97808	2009-09-11
74998	F	2001-08-14	8.08219	2009-09-11
74972	M	1998-12-14	10.7534	2009-09-12
74971	F	2000-02-14	9.5863	2009-09-13
74948	F	2001-08-07	8.10959	2009-09-14
74947	M	2000-06-14	9.26027	2009-09-15
74895	M	2000-09-22	8.98904	2009-09-16																										13		55	74	75
74885	M	2001-01-02	8.71233	2009-09-17
74882	M	2000-03-20	9.50411	2009-09-18																												55	85
75185	M	2000-05-11	9.35616	2009-09-16
75183	F	1999-07-24	10.1562	2009-09-16							22
75171	F	2001-10-02	7.96164	2009-09-16																										23
75141	F	2001-07-10	8.19178	2009-09-16
75071	F	2000-10-12	8.94247	2009-09-19
75065	F	2001-10-31	7.89589	2009-09-21
75063	M	1999-09-30	9.96438	2009-09-14
75056	F	1999-01-31	10.6274	2009-09-14																																						dent perm
75047	M	2001-01-30	8.6274	2009-09-14
75032	F	1997-10-11	11.937	2009-09-15																																						dent perm
75019	M	2000-02-14	9.59452	2009-09-16
75018	F	1999-04-06	10.4575	2009-09-17
75016	M	2000-08-22	9.06027	2009-09-11
75015	M	1997-09-15	11.9973	2009-09-11
75014	M	2001-01-18	8.65205	2009-09-11
75011	F	2000-04-21	9.39726	2009-09-11
74987	M	2001-01-06	8.68493	2009-09-11
74959	F	2000-05-14	9.33151	2009-09-10
74953	F	2000-11-25	8.8	2009-09-11
74952	F	2001-08-01	8.12055	2009-09-12
74936	F	1998-09-27	10.9726	2009-09-14							34	44																				74	84
74923	M	2000-01-15	9.67397	2009-09-15
74889	M	2001-01-15	8.67671	2009-09-17
74887	M	2000-10-01	8.96986	2009-09-18
74865	M	2001-03-01	8.5589	2009-09-19
74852	F	2001-07-09	8.21096	2009-09-22
74851	M	1999-08-13	10.1205	2009-09-23																										23
74847	M	2001-09-05	8.05753	2009-09-24
74845	F	2001-04-13	8.45753	2009-09-25																										13	23
74842	M	2001-09-05	8.07123	2009-09-29
74841	F	2000-02-25	9.60274	2009-09-30
74838	M	2000-08-26	9.10411	2009-10-01
74835	F	2000-06-22	9.28493	2009-10-02
74824	F	1999-05-18	10.3973	2009-10-07
74823	M	2000-04-01	9.52603	2009-10-08
74808	M	1998-05-21	11.3945	2009-10-09
74785	M	2000-01-14	9.75068	2009-10-12							35	45
75780	M	2001-12-24	7.81096	2009-10-14
74774	F	2000-06-02	9.37534	2009-10-15
74764	F	2002-02-13	7.67671	2009-10-16																												74
74730	F	2000-03-25	9.58082	2009-10-21
74714	F	1999-08-27	10.1644	2009-10-23
74712	M	1998-10-19	11.0301	2009-10-27
74705	M	2000-04-11	9.55342	2009-10-28
74691	F	2001-06-27	8.34521	2009-10-29
74679	F	2001-04-01	8.5863	2009-10-30
75661	F	2001-04-10	8.56986	2009-11-02
74660	F	2001-03-08	8.66301	2009-11-03
74651	M	1999-10-20	9.84658	2009-08-22																												85
74650	F	2000-05-21	9.26301	2009-08-23	22
74642	M	2000-06-04	9.23014	2009-08-25																							23
74637	M	1999-04-29	10.3342	2009-08-26																										13
74628	M	2000-01-06	9.64658	2009-08-27																																						dent perm
74617	M	2001-03-17	8.45479	2009-08-28
74615	F	1999-08-19	10.0356	2009-08-29
74603	M	2000-12-30	8.67123	2009-08-30
74585	M	2000-10-03	8.91507	2009-08-31
74576	M	2001-06-27	8.17534	2009-08-28
74564	F	2000-04-28	9.33973	2009-08-28							35	45															23
74555	M	2001-02-13	8.53973	2009-08-27
74551	F	2000-02-09	9.55616	2009-08-28
74519	F	1998-05-16	11.2137	2009-07-30
74417	F	2000-03-20	9.36438	2009-07-29
74400	F	2001-01-26	8.50959	2009-07-29
74360	M	1999-10-02	9.79452	2009-07-16
74148	M	2001-01-23	8.48767	2009-07-18
74538	M	2001-01-06	8.53699	2009-07-19
74509	M	1999-09-04	9.88219	2009-07-20
74487	F	2001-02-16	8.52329	2009-08-24
74480	M	2000-09-05	8.97534	2009-08-25
74428	F	2001-01-14	8.53699	2009-07-27
74328	F	2001-01-01	8.56164	2009-07-23
74293	F	1999-12-14	9.61644	2009-07-24				11
74263	M	1998-03-03	11.4027	2009-07-25
74261	F	2000-12-21	8.6	2009-07-26
74225	M	1997-09-17	11.8493	2009-07-21							15	45
74224	F	2001-01-15	8.51507	2009-07-20							15	45
74107	M	1997-10-15	11.7589	2009-07-16
74042	F	2001-09-24	7.80548	2009-07-13
74016	F	1998-09-19	10.8274	2009-07-15
74012	M	2000-04-22	9.23836	2009-07-16
74011	M	1998-09-26	10.8137	2009-07-17
73907	F	2001-01-29	8.47397	2009-07-19
73850	M	1998-03-24	11.2521	2009-06-21
73706	M	2000-09-09	8.78904	2009-06-22
73693	M	2001-01-27	8.40822	2009-06-23																												46
73650	M	2001-01-25	8.41644	2009-06-24
73649	F	1999-07-26	9.92329	2009-06-25
73582	F	1998-07-14	10.9534	2009-06-24
73552	M	1998-05-29	12.0767	2010-06-23																																						dent perm
73537	F	2000-07-13	8.95068	2009-06-23
73532	M	1997-09-17	11.7726	2009-06-23																																						dent perm
73515	M	1998-08-04	10.8959	2009-06-24																																						dent perm
73496	M	2003-01-31	9.41918	2012-06-30
73669	M	2001-05-18	8.10959	2009-06-25
73615	F	2001-01-24	8.42466	2009-06-26
73606	M	2002-01-28	8.41644	2010-06-27
73577	M	1999-05-27	10.0822	2009-06-23
73533	F	2000-10-17	8.69041	2009-06-24
73518	M	1998-11-21	10.6	2009-06-25
73505	F	2001-03-22	8.26849	2009-06-26																										13
73504	M	2001-01-25	8.42466	2009-06-27
73502	F	2003-02-27	8.32329	2011-06-23
73501	F	2001-01-29	8.40548	2009-06-24
73361	M	2000-07-18	8.94521	2009-06-26
73350	F	1998-06-06	11.0658	2009-06-27
73329	F	1998-07-01	11.0027	2009-06-29
73328	M	1999-02-15	10.3425	2009-06-17
73327	M	1999-05-29	10.0603	2009-06-17
73317	F	1998-03-11	11.9644	2010-02-23							15	25
73306	F	1998-03-11	11.2767	2009-06-17							17	27																		13	23
73305	M	2002-09-30	8.71781	2011-06-17
73299	F	2000-08-07	8.86849	2009-06-18
73278	M	2002-06-29	8.96986	2011-06-16
73261	M	2000-03-31	9.21644	2009-06-16
73260	M	2001-08-10	7.85479	2009-06-16
73247	M	2002-04-16	9.1726	2011-06-16
73222	F	1998-10-20	10.663	2009-06-16
73217	M	1999-06-07	10.0356	2009-06-17
73216	M	2002-07-12	8.93973	2011-06-18
73195	M	1997-10-27	11.6521	2009-06-19							44
73185	F	2001-01-13	8.43836	2009-06-20
73183	F	2001-01-24	8.39452	2009-06-15
73172	F	1997-10-15	11.6603	2009-06-10
73138	M	2001-07-16	7.90959	2009-06-11
73134	F	1998-02-15	11.326	2009-06-11																										13	23
73064	M	2003-01-31	8.36164	2011-06-10
73063	F	2001-01-06	8.43014	2009-06-10
73019	M	2003-03-01	8.28493	2011-06-11
72934	M	1999-02-25	10.3041	2009-06-13							35
72930	F	1998-05-13	11.0959	2009-06-14																																						dent perm
72929	F	2003-05-10	8.10411	2011-06-15
72924	F	2001-07-20	7.91233	2009-06-16
72920	F	2002-04-20	8.16438	2010-06-17
72914	M	2001-06-21	7.99726	2009-06-18
72864	F	2001-03-09	8.29041	2009-06-21
73079	M	2003-04-15	8.1589	2011-06-10
73075	M	2003-06-06	8.01918	2011-06-11
73051	F	2001-05-09	8.09863	2009-06-12
72993	F	2000-07-02	8.94795	2009-06-11							35
72831	M	2001-08-15	7.83014	2009-06-12
72828	M	1999-09-15	9.75068	2009-06-13																												75	84	85
72815	F	1999-09-06	9.78082	2009-06-15
72803	M	2000-04-27	9.14247	2009-06-16
72793	F	1999-03-08	10.2849	2009-06-17																																						dent perm
72750	M	2001-01-29	8.38904	2009-06-18
72722	F	2001-01-10	8.44384	2009-06-19
72717	M	1999-03-31	10.2301	2009-06-20
72715	M	2001-01-25	8.40822	2009-06-21
72706	M	1999-12-17	9.52055	2009-06-22
72696	F	2000-04-29	9.08493	2009-05-28							12
72668	F	2002-09-14	8.70685	2011-05-28
72646	M	2002-01-09	9.38904	2011-05-29
72637	M	2001-01-15	8.37534	2009-05-30
72608	M	2000-09-04	8.74247	2009-05-31
72604	M	2000-01-11	9.37808	2009-05-26
72602	F	2001-10-25	8.42192	2010-03-26
72593	M	2000-10-02	8.65205	2009-05-26
72564	M	2002-02-27	9.24384	2011-05-25
72563	F	1998-12-12	10.4603	2009-05-26																																						non val
72555	F	2000-10-26	8.58904	2009-05-27
72550	M	1999-11-24	9.52055	2009-05-30
72460	F	1999-04-03	10.1671	2009-05-31
72456	F	2000-09-02	8.72329	2009-05-22
72454	M	2002-02-02	9.30685	2011-05-23
72453	M	2001-06-09	7.96164	2009-05-24							22
72407	M	2002-01-15	9.34795	2011-05-20																																						pz in ter
72400	M	2001-02-11	8.27397	2009-05-20
72398	F	2000-07-10	8.86575	2009-05-20
72397	F	2001-07-10	7.86575	2009-05-20
72395	F	2001-11-29	9.47945	2011-05-21
72393	F	1998-04-01	11.1479	2009-05-22
72389	M	1999-01-05	10.3863	2009-05-23
72387	F	2000-10-06	8.63562	2009-05-24
72351	F	2001-12-22	9.4274	2011-05-25
72285	M	2001-02-16	8.25479	2009-05-18
72279	M	1998-11-03	10.5452	2009-05-18
72248	M	2001-06-24	7.90411	2009-05-18
72185	F	1997-12-03	11.4521	2009-05-14							42																15
72175	M	2000-07-30	8.79452	2009-05-14
72126	F	2001-04-23	8.06027	2009-05-13
72202	F	2002-11-16	8.49315	2011-05-13																																						pz in ter
72186	F	1998-05-15	11.0055	2009-05-14																										13
72180	M	2000-07-20	8.82192	2009-05-14
72095	F	1999-05-14	10.0055	2009-05-13																										13	23
72069	F	1998-02-04	11.2767	2009-05-13																										13
72067	M	2000-05-29	8.9589	2009-05-12
72066	M	2001-02-25	8.2137	2009-05-12							22
72065	M	1998-05-16	10.9973	2009-05-12
72064	F	2000-08-22	8.72603	2009-05-12
72061	M	1999-06-14	9.91781	2009-05-12																																						dent perm
72060	F	2000-12-14	8.4137	2009-05-12
72059	M	1997-06-16	11.9123	2009-05-12	11																																					dent perm
72040	F	2001-01-29	8.28767	2009-05-12																												26
72027	M	1997-09-10	11.674	2009-05-11
72024	F	2000-05-14	8.99726	2009-05-11
72021	M	1999-09-07	9.68219	2009-05-11																							12											14	15	24	25
72019	M	2001-12-01	9.44658	2011-05-11
72013	F	2000-01-21	9.30959	2009-05-11
72005	F	2001-01-05	8.35342	2009-05-12
71989	M	2001-04-20	8.06301	2009-05-11
71986	F	2001-01-14	8.32603	2009-05-11
71960	M	1998-05-29	10.9616	2009-05-12
71943	F	2002-05-16	8.99726	2011-05-13
71916	F	2000-12-17	8.41096	2009-05-14
71915	F	2002-03-11	9.18356	2011-05-15
71912	M	1998-04-28	11.063	2009-05-18																							13											22	23
71903	M	2001-01-09	8.36712	2009-05-21																																		42	43
71902	F	2000-04-05	9.13425	2009-05-22																												55						13	14
71897	M	1999-01-12	10.2411	2009-04-07
71892	F	1999-05-23	9.88493	2009-04-08																										13	23
71871	M	1998-03-13	11.0822	2009-04-09																																						dent perm
71868	M	1997-11-14	11.411	2009-04-10																							13															dent perm
71864	F	2000-07-07	8.76712	2009-04-11
71862	M	1997-10-15	11.4986	2009-04-12																																						pz in ter
71860	F	2003-01-13	8.25205	2011-04-13
71806	M	1997-10-28	11.4685	2009-04-14																																						dent perm
71799	F	1998-08-27	10.6411	2009-04-15																																						dent perm
71797	M	2000-10-03	8.53973	2009-04-16
71796	F	1997-11-27	11.3945	2009-04-17																							13															dent perm
71795	F	2000-11-27	8.39452	2009-04-18							15	22	25	35	45
71792	F	2001-01-05	8.29041	2009-04-19
71774	M	1999-08-26	9.65753	2009-04-20
71768	F	1998-05-21	10.926	2009-04-21																										13
71747	M	1998-10-25	10.4986	2009-04-22							12	22
71744	F	2002-10-10	8.53973	2011-04-23
71743	M	2001-01-30	8.23562	2009-04-24
71742	M	2001-01-21	8.26301	2009-04-25
71731	F	2001-03-09	8.13699	2009-04-26
71730	F	1998-12-28	11.337	2010-04-27																																						dent perm
71662	F	1998-01-12	11.2986	2009-04-28
70994	F	2001-05-17	9.95616	2011-04-29
70857	M	2001-11-09	8.38904	2010-03-29																										13	23
70805	F	1999-10-01	10.4493	2010-03-11
70419	M	1999-10-12	10.4219	2010-03-12				11																			11
69883	M	2000-07-28	9.63014	2010-03-13
69711	F	2001-07-19	8.66301	2010-03-16																																						pz in ter
69662	F	2000-01-23	10.2438	2010-04-19
69174	F	2002-06-28	7.80548	2010-04-16																																						pz in ter
68987	F	2000-04-08	10.0301	2010-04-17																																						pz in ter
68723	M	2001-08-26	8.64932	2010-04-18
68277	M	2000-03-04	10.0795	2010-03-31
67918	F	2001-12-14	8.30137	2010-04-01
67071	M	1999-07-08	10.7425	2010-04-02																																						pz in ter
66752	M	2001-10-22	8.45205	2010-04-03																										23
66740	F	2000-10-15	9.47397	2010-04-04
66459	M	1999-07-28	10.5753	2010-02-20
65065	F	2001-04-09	8.87671	2010-02-21																							21
64864	M	2002-04-05	7.89041	2010-02-22
64609	M	2002-09-08	8.46849	2011-02-24
64357	M	2000-04-04	9.90137	2010-02-25																																						dent perm
63714	F	1999-08-03	10.5753	2010-02-26
63291	F	2001-05-03	8.8274	2010-02-27
63148	M	1999-11-29	10.2575	2010-02-28
61872	F	2002-01-19	8.11781	2010-03-01																																						pz in ter
60784	F	2000-03-31	9.88493	2010-02-15							35	45
59523	M	2000-05-27	9.73151	2010-02-16																																						dent perm
59341	F	1999-09-15	10.5452	2010-03-30
59030	M	1999-12-09	10.2055	2010-02-19
58209	M	2001-04-18	8.8411	2010-02-17							15																					85	84
57677	F	2001-02-09	9.03014	2010-02-18																										23
57656	F	1999-10-22	10.337	2010-02-19
57257	M	1998-02-17	12.0301	2010-02-25																																						dent perm
55895	F	1998-03-09	11.9781	2010-02-26
55663	M	1998-04-05	11.9068	2010-02-27																																						dent perm
54796	M	1998-09-13	11.4986	2010-03-11																										23
52706	F	2000-01-17	10.0959	2010-02-18
52341	M	1999-12-18	10.1808	2010-02-19
52130	M	2001-01-26	9.16438	2010-03-25
52125	F	1999-04-14	10.9452	2010-03-22
51465	M	2000-02-17	10.0986	2010-03-22																																						pz in ter
51097	F	1999-04-21	10.8986	2010-03-12																																						pz in ter
51017	M	1999-10-22	10.3973	2010-03-13
50572	F	2000-04-02	9.95342	2010-03-14							12	22
50034	M	1999-09-19	10.537	2010-03-31																																						pz in ter
48949	F	1998-09-17	11.5233	2010-03-24
47949	M	2000-04-10	9.94521	2010-03-19
47264	F	1999-07-03	10.726	2010-03-22
46967	M	2000-01-08	10.211	2010-03-23																																						dent perm
46899	M	2002-01-05	8.21918	2010-03-24																																						pz in ter
45789	M	1999-03-23	11.0137	2010-03-25
45566	M	1998-07-28	11.6685	2010-03-26
45230	F	2001-02-02	9.15616	2010-03-29																																						pz in ter
44874	M	1999-08-06	10.6575	2010-03-31
44360	F	1998-07-09	11.737	2010-04-01																																						pz in ter
41710	M	1999-05-06	10.9151	2010-04-02																																		23	24			pz in ter
41606	F	2000-06-28	9.77534	2010-04-05
41096	M	1998-06-27	11.7836	2010-04-06
40939	F	1998-03-20	12.0575	2010-04-07																																						dent perm
40786	F	1998-10-12	11.4959	2010-04-08
40357	F	1998-04-05	12.0192	2010-04-09
40355	M	2001-04-19	8.9863	2010-04-12
39819	M	2000-08-04	9.69589	2010-04-13
39756	F	2000-08-08	9.68767	2010-04-14																																						pz in ter
39190	M	1999-01-23	11.2329	2010-04-15																												55	65
37136	M	1998-09-11	11.6027	2010-04-16																										13	23
34870	M	1998-12-07	11.3726	2010-04-19																																						pz in ter
34332	M	1998-07-04	11.8027	2010-04-20
31984	F	1998-06-18	11.8493	2010-04-21																										13
31749	M	1998-09-17	11.6027	2010-04-22																																						dent perm
31737	M	2000-04-11	10.0384	2010-04-23
27783	M	1998-03-02	12.1589	2010-04-26																																						pz in ter
25034	F	1999-05-28	10.9233	2010-04-27
24787	M	1998-10-30	11.5014	2010-04-28																																						pz in ter
22546	F	1998-07-05	8.67945	2007-03-08							12
16015	M	1999-11-01	11.3589	2011-03-09																																						pz in ter
14859	M	1997-04-19	9.89589	2007-03-10
14485	M	1999-01-03	11.1918	2010-03-11																																						dent perm
71661	F	1998-10-02	11.3808	2010-02-15
71541	M	1998-12-23	11.1589	2010-02-16
71539	M	2001-03-30	8.08767	2009-04-29																										23
71534	M	1998-10-23	10.526	2009-04-30
71516	M	2000-04-10	9.06301	2009-05-01
71515	M	1999-02-06	10.2411	2009-05-02																																						dent perm
71487	F	2000-06-09	8.90411	2009-05-03
71486	F	1998-08-17	10.6932	2009-04-24
71485	F	1999-10-31	9.49041	2009-04-25
71480	F	2002-01-10	9.28767	2011-04-23
71465	M	1998-11-07	10.4658	2009-04-23
71428	F	1998-11-23	10.4247	2009-04-24
71427	F	2002-02-17	9.18356	2011-04-23
71416	M	1999-01-18	10.2658	2009-04-22
71393	M	2000-05-24	8.92329	2009-04-24
71387	F	1997-11-13	11.4548	2009-04-25
71378	M	1999-11-14	9.45479	2009-04-26
71373	F	2000-09-21	8.5863	2009-04-21
71359	M	2003-03-02	8.14795	2011-04-23
71321	M	1997-06-09	11.8822	2009-04-24
71317	F	2001-01-28	8.23288	2009-04-21
71292	M	1997-06-10	11.8685	2009-04-20
71243	M	2001-01-06	8.29315	2009-04-21
71238	F	2000-08-13	8.69041	2009-04-20
71232	F	1999-04-24	9.98904	2009-04-17
71226	F	2000-04-23	8.98904	2009-04-17	11
71223	M	2000-05-30	8.88767	2009-04-17
71178	M	1999-08-03	9.71507	2009-04-18
71175	F	1998-07-11	10.7753	2009-04-17
71174	M	2001-02-24	8.14521	2009-04-16
71160	F	1999-09-16	9.58904	2009-04-16
71114	F	2002-03-14	9.09589	2011-04-16
71113	F	1999-06-28	9.80822	2009-04-16																																						dent perm
71110	M	2000-01-18	9.24658	2009-04-15
71106	M	1999-01-04	10.2877	2009-04-16
70999	M	1997-06-10	11.8548	2009-04-15
70996	F	2002-09-21	8.56986	2011-04-15
70995	M	2000-05-06	8.95068	2009-04-16																																						pz in ter
70994	F	2000-02-02	9.21096	2009-04-17
70985	M	1997-04-20	12.0027	2009-04-18							14	24																				74
70967	F	2001-11-09	9.44658	2011-04-19
70963	M	2000-08-28	8.64932	2009-04-20																										23
70960	F	2001-06-07	7.87671	2009-04-21
70953	M	2000-07-19	9.76438	2010-04-22																																						dent perm
70947	M	1999-03-02	10.1507	2009-04-23																										23
70864	M	1997-06-27	11.8329	2009-04-24
70853	F	2000-04-16	9.76438	2010-01-18
70468	M	2000-11-07	8.41644	2009-04-06
70358	F	1998-09-09	10.5836	2009-04-07
70201	F	2001-06-21	8.63014	2010-02-04
69675	F	2000-05-07	9.75616	2010-02-05																																						dent perm
45139	M	2001-02-27	8.06027	2009-03-19
44966	M	1998-06-04	11.4301	2009-11-05																												75	85
44956	M	1999-12-12	11.274	2011-03-19
44686	F	1997-09-29	9.47671	2007-03-20							15	34	35	44	45	37	47
44361	M	2000-10-20	8.56164	2009-05-11
44360	F	1996-11-25	10.2822	2007-03-06
44011	M	1998-01-26	9.11507	2007-03-07
43585	M	2000-06-28	10.6959	2011-03-07
43298	F	1996-11-06	10.2603	2007-02-07
42959	F	2000-01-03	11.1041	2011-02-07
42953	M	1997-09-07	9.41096	2007-02-02
42946	F	1999-01-05	8.08493	2007-02-03																										13	23											pz in ter
42641	M	1995-03-27	11.8658	2007-02-03																																						dent perm
42536	M	1996-11-20	10.2082	2007-02-02																							15					75	85
42142	F	1995-05-10	11.7452	2007-02-03
42084	F	1998-09-01	8.34795	2007-01-04
42083	M	1999-01-27	7.94521	2007-01-05
41897	M	1998-09-01	8.35068	2007-01-05
41892	F	1998-07-04	8.51233	2007-01-05																										23
41841	M	1995-05-02	11.6959	2007-01-08
41673	F	1997-04-02	9.77808	2007-01-09
31248	M	1998-08-11	8.42192	2007-01-10
30071	F	1999-01-05	8.02192	2007-01-11																																						pz in ter
28184	F	1998-11-17	8.1589	2007-01-12
26345	F	1997-09-20	9.32603	2007-01-15																																						pz in ter
25161	F	1998-12-29	8.05479	2007-01-16							13
23078	F	1998-06-07	8.61918	2007-01-17																										23
17746	M	1997-10-11	9.27671	2007-01-18
49244	M	1996-07-23	10.4986	2007-01-19
49236	M	1998-04-27	8.74521	2007-01-22
49231	F	1997-03-19	9.85479	2007-01-23
49104	M	1999-02-02	11.4192	2010-07-02																																						dent perm
49099	F	1998-06-02	9.08767	2007-07-02
49085	M	1996-09-06	10.8274	2007-07-03
49075	F	1998-02-16	9.38356	2007-07-04
49008	M	1998-05-03	9.1726	2007-07-03
48976	F	1999-02-02	8.41918	2007-07-03
48974	M	1999-04-04	8.25479	2007-07-04																						12
48960	F	1998-02-10	9.40274	2007-07-05
48906	F	1998-08-14	8.89589	2007-07-05
48895	F	1996-01-05	11.5068	2007-07-06																																						dent perm
48865	F	2000-01-29	11.4438	2011-07-07
48863	F	1995-09-05	11.8466	2007-07-08																							23			13
48766	F	1996-01-13	11.4767	2007-07-03																																						dent perm
48727	F	1995-11-01	11.6795	2007-07-04							12	22
48678	M	1996-07-29	10.9397	2007-07-05
48676	M	1999-01-28	8.4411	2007-07-06
48673	M	1998-03-11	9.24384	2007-06-06
48672	F	1997-07-12	9.90959	2007-06-07
48622	F	1995-08-05	11.8438	2007-06-06
48582	F	1998-07-14	8.90411	2007-06-07
48573	M	1999-01-15	8.4	2007-06-08
48565	F	1998-07-18	8.90411	2007-06-11
48557	M	1999-12-19	11.4877	2011-06-12
48548	M	1998-08-11	8.84658	2007-06-14
48519	M	1999-01-18	8.41096	2007-06-15
48505	F	1997-09-17	9.75616	2007-06-18
48488	M	1998-07-14	8.93699	2007-06-19
48377	M	1998-05-09	9.12329	2007-06-21
48352	F	1999-07-31	7.89863	2007-06-22
48322	M	1996-03-28	11.2493	2007-06-25																							11
48264	M	1999-01-06	8.47397	2007-06-26
48263	M	2000-12-31	10.4932	2011-06-27
48233	M	1999-08-12	7.88219	2007-06-28
48221	M	2001-01-31	10.4137	2011-06-29
48174	F	1997-10-11	9.72877	2007-07-02							45																			13
48143	M	1999-08-22	7.86849	2007-07-03
47445	F	1995-08-10	11.9068	2007-07-04
46908	M	1999-08-25	7.86575	2007-07-05
46552	F	2000-03-11	11.326	2011-07-06
44878	F	1999-01-01	8.52329	2007-07-09																										13	23
44123	F	1999-01-30	8.44932	2007-07-11
44071	F	1995-07-18	11.9918	2007-07-12
43676	F	1998-11-23	8.6411	2007-07-13
43019	F	1998-07-16	9.00548	2007-07-16
42524	M	1999-05-17	8.1726	2007-07-17
42304	F	1998-09-04	8.87397	2007-07-18
42088	M	1999-05-23	8.16164	2007-07-19
42087	F	1999-01-26	8.48493	2007-07-20
41898	M	1999-01-26	8.49315	2007-07-23
41772	F	1996-07-03	11.063	2007-07-24
41712	F	1998-11-25	8.66849	2007-07-25
41667	F	1995-10-07	11.8082	2007-07-26
41666	F	2001-01-15	10.5342	2011-07-27
41639	M	1997-07-23	10.0247	2007-07-30
39819	F	1997-03-17	10.3781	2007-07-31
38674	M	1999-12-10	7.64658	2007-08-01
36709	F	2000-04-02	11.3397	2011-08-02																																						pz in ter
26469	M	1999-01-23	8.53151	2007-08-03
26335	F	1998-11-03	8.76164	2007-08-06																										13	23
22382	M	1998-06-15	9.15068	2007-08-07
21387	F	1999-04-19	8.30959	2007-08-08																																						pz in ter
20718	F	1996-11-17	10.7315	2007-08-09
17630	F	1998-03-31	9.36712	2007-08-10
17557	M	1998-04-16	9.33151	2007-08-13																																						pz in ter
10345	F	1996-02-09	11.5178	2007-08-14							22	12															13
51184	F	1995-09-14	11.9288	2007-08-16
51180	M	1996-11-22	10.7397	2007-08-17																																						dent perm
51131	F	1995-09-08	11.9562	2007-08-20																																		14	15
51130	M	1999-02-21	8.50137	2007-08-21																												75	85
51124	F	1996-02-29	11.4849	2007-08-22
51110	F	1999-09-18	7.98082	2007-09-09
51107	F	1999-09-18	7.98082	2007-09-09
51097	M	2000-04-10	11.4219	2011-09-09
51093	F	1998-08-29	9.03562	2007-09-09																										13
50958	M	1998-12-09	8.75616	2007-09-09																												46
50804	M	2000-04-02	11.4466	2011-09-10
50803	M	1995-12-05	11.7671	2007-09-08
50725	F	1998-11-14	8.81644	2007-09-06																							23
50721	M	1999-01-01	8.67945	2007-09-04																												85
50720	F	1996-04-04	11.4274	2007-09-05
50688	M	1995-11-27	11.7699	2007-09-01
50659	F	1999-10-31	7.84384	2007-09-02
50656	M	2001-02-10	10.5616	2011-09-01
50645	F	1999-10-25	7.86301	2007-09-03
50587	F	1999-01-14	8.64658	2007-09-05	11
50564	M	1997-09-25	9.95342	2007-09-06																																						non val
50435	M	2001-06-11	10.2466	2011-09-07
50345	F	1998-02-05	9.59452	2007-09-08
50245	M	1997-06-13	10.2411	2007-09-07
50170	M	1998-11-23	8.7863	2007-09-04
50155	M	1999-10-30	7.85479	2007-09-05	11
50142	F	1999-08-10	8.06575	2007-09-01																							13	12
50108	M	1997-08-26	10.0219	2007-09-01
50033	F	1999-08-20	8.0411	2007-09-02
50032	M	1999-01-26	8.60822	2007-09-03
50020	F	2000-06-30	11.1863	2011-09-04
50000	F	1999-10-20	7.88493	2007-09-06
49995	F	2000-04-19	11.3918	2011-09-07
49991	M	1999-11-22	7.80548	2007-09-10
49924	M	1999-11-04	7.85753	2007-09-11
49920	F	1999-09-21	7.98082	2007-09-12
49910	F	1999-04-25	8.39178	2007-09-13
49887	M	1998-12-01	8.79178	2007-09-14
49852	F	1998-11-29	8.80822	2007-09-18																																						pz in ter
49851	M	1999-11-26	7.81918	2007-09-19
49806	F	1995-09-06	12.0466	2007-09-20
49790	M	1999-06-30	8.23288	2007-09-21
49785	F	1997-11-12	9.87123	2007-09-24
49770	M	1999-01-17	8.69315	2007-09-25
49716	M	1997-07-29	10.1671	2007-09-26
49713	M	1999-07-04	8.23836	2007-09-27																																						pz in ter
49697	M	1998-07-01	9.24932	2007-09-28
49690	F	1999-12-19	7.78904	2007-10-01
49597	M	2000-05-17	11.2301	2011-08-07
49593	F	1996-09-19	10.8877	2007-08-07																																						dent perm
49529	M	1997-04-21	10.2137	2007-07-06
49447	M	1997-03-15	10.3096	2007-07-04
49407	F	1998-03-18	9.31507	2007-07-09
42612	M	1999-01-03	8.52055	2007-07-10																												75	85
36772	M	1997-04-08	10.263	2007-07-11
35921	F	1998-03-24	9.46849	2007-09-09
29008	M	1998-07-26	9.09863	2007-08-29
24859	M	1997-02-21	10.526	2007-08-30
19488	F	1996-02-12	11.5562	2007-08-31							14	24	34	44
13877	M	1995-11-08	11.8219	2007-09-01																																						dent perm
9710	F	2000-04-06	11.4137	2011-09-02
3466	M	1997-11-14	9.80822	2007-09-03
69508	F	2001-12-14	8.08767	2010-01-13
68805	M	1999-12-13	9.96164	2009-11-26																										23
68783	F	2002-07-23	9.35342	2011-11-27
68781	M	2001-10-17	8.01644	2009-10-21
67792	F	2001-06-27	8.32877	2009-10-23
67541	M	2000-09-15	9.11233	2009-10-24
66748	M	2002-12-27	8.86575	2011-11-06
66053	M	2000-02-24	9.70959	2009-11-07
65818	F	2002-01-11	7.8274	2009-11-07
65760	M	2003-02-02	8.76712	2011-11-07																																						pz in ter
65154	F	2001-01-12	9.09041	2010-02-12																										23
65056	F	2000-03-15	9.92329	2010-02-13																																						pz in ter
63960	F	1998-06-04	11.7068	2010-02-14
63677	M	1999-12-11	10.189	2010-02-15
62793	F	2001-05-10	8.59726	2009-12-12							25	35	45
56394	M	2000-11-06	9.24384	2010-02-01							22																															pz in ter
61745	F	2002-01-09	7.89863	2009-12-01
61401	M	2000-06-02	9.50411	2009-12-01							35	45
59904	F	2000-03-04	9.85205	2010-01-07																							21
59494	M	1999-09-19	10.3123	2010-01-08																												64	75	85
58643	F	2002-10-28	8.20548	2011-01-09
58632	M	1998-11-21	11.0411	2009-12-03																																						pz in ter
58364	M	1998-04-23	11.789	2010-02-02							14																															pz in ter
58283	M	2001-02-26	8.7863	2009-12-08
58112	M	2000-02-26	9.94247	2010-02-02
58065	F	2000-07-17	9.39452	2009-12-06
57864	F	2000-08-05	9.50137	2010-02-02																							13	23
57398	M	1998-11-28	11.0384	2009-12-09
57334	F	2000-01-02	9.92329	2009-12-02
57141	M	2002-01-08	8.07397	2010-02-02
55732	F	2001-06-20	8.47945	2009-12-10
55548	F	1999-11-23	10.1425	2010-01-11
54919	M	2001-01-11	8.84658	2009-11-14																							13
54529	F	1999-07-05	10.3507	2009-11-07
54384	M	1999-09-19	10.1589	2009-11-13																							13			23
53809	F	1999-09-25	10.1452	2009-11-14
53005	M	2000-01-08	7.89315	2007-11-28
52483	F	2000-11-20	9.16986	2010-01-19
52308	F	2000-05-21	9.5589	2009-12-09							35
52119	F	1998-09-22	11.2247	2009-12-10																																						dent perm
51751	M	1998-05-16	11.6959	2010-01-22
51464	M	1999-04-21	10.7671	2010-01-23							15
51105	M	1999-10-09	10.3014	2010-01-24																										13	23
51075	F	1999-04-20	10.7753	2010-01-25							25
50304	M	1998-03-09	11.8932	2010-01-26
49902	F	2000-09-13	9.37808	2010-01-27
48221	F	2000-04-17	9.75342	2010-01-15
48052	M	1999-08-22	10.3233	2009-12-15
47785	M	2000-05-05	9.67671	2010-01-05																										13												dent perm
47089	M	1998-02-06	11.863	2009-12-15
45232	F	1999-01-08	11	2010-01-05
45150	M	2000-04-10	9.74795	2010-01-06							12	13	22	32	42																											pz in ter
44173	F	1999-10-09	10.2548	2010-01-07																										23
42970	F	1999-09-28	10.2904	2010-01-09
42330	M	1999-08-10	10.2986	2009-11-24
42187	F	1999-10-27	10.0877	2009-11-25																							13
42184	F	1999-08-24	10.2493	2009-11-20
42029	M	2000-04-18	9.76164	2010-01-19
41677	F	1999-03-25	10.8329	2010-01-20							15	25
41607	M	2000-11-18	9.18082	2010-01-21
41333	M	1999-11-20	10.1808	2010-01-22
41266	F	1999-02-22	10.926	2010-01-23
40862	M	1999-06-28	10.3863	2009-11-13																																						dent perm
40557	M	1999-01-10	10.8521	2009-11-14
38972	M	1998-10-21	11.0767	2009-11-15
38502	F	1998-02-02	11.7616	2009-11-04
36817	M	1998-08-23	11.4274	2010-01-23																												74	84
36679	F	1999-08-22	10.4329	2010-01-24																												75
36140	F	2002-02-15	7.94795	2010-01-25
34270	F	1998-12-15	11.1151	2010-01-23																																						dent perm
32984	F	1998-07-14	11.5507	2010-01-28																							13
32585	M	1998-04-02	11.6521	2009-11-23							12																															pz in ter
32459	M	1999-03-11	10.7342	2009-12-01
32458	M	2000-10-21	9.24932	2010-01-18							15	25
31835	M	1998-09-28	11.3178	2010-01-19																																						pz in ter
30227	F	2000-05-26	9.66027	2010-01-20																																						pz in ter
28073	M	1998-04-02	11.6384	2009-11-18
27934	M	1999-10-08	10.1151	2009-11-16							22
26769	F	1999-07-19	10.3397	2009-11-17
24579	F	1998-12-30	10.8932	2009-11-18																										13
24500	M	1999-12-20	9.92329	2009-11-19																												75
21194	F	1998-04-27	11.7507	2010-01-23							12																															dent perm
19770	M	1997-08-30	11.2685	2008-12-03																										13	23
16666	F	1998-12-07	11.137	2010-01-23
15874	M	1998-02-10	11.8493	2009-12-14							15	35
600	F	1995-01-28	11.9671	2007-01-13																																						pz in ter
65829	M	1997-12-27	11.0575	2009-01-14
65824	F	2002-03-08	9.69589	2011-11-15
65823	M	1999-02-11	10.7671	2009-11-15																																						dent perm
65818	F	1999-12-26	8.89863	2008-11-16
65814	F	2002-03-11	9.68493	2011-11-14
65812	F	2000-12-05	7.94795	2008-11-14
65795	M	2002-01-25	9.80822	2011-11-14
65792	F	1998-06-25	10.4	2008-11-15
65770	M	1998-06-07	10.4521	2008-11-16
65759	F	2000-01-31	8.80274	2008-11-17
65758	F	1999-08-21	9.23836	2008-11-13
65719	M	1999-11-14	9.00822	2008-11-14
65713	M	1999-09-25	9.14795	2008-11-15							15	25
65705	M	2000-04-18	8.5863	2008-11-16
65668	F	1998-02-03	10.7945	2008-11-17
65615	F	2001-01-19	7.83562	2008-11-18
65598	F	1999-03-14	9.65479	2008-11-05
65583	F	2000-12-29	7.86027	2008-11-06
65560	M	1999-06-14	11.4082	2010-11-07																																						dent perm
65559	F	1998-01-24	10.7973	2008-11-08
65558	M	2000-07-08	8.34247	2008-11-08
65549	F	2000-08-06	8.26301	2008-11-08
65547	M	1999-10-13	9.08219	2008-11-09				21
65546	F	2000-10-25	8.04932	2008-11-10
65538	M	2000-06-28	8.37808	2008-11-11
65531	F	1998-12-18	9.90959	2008-11-12
65530	F	2000-05-31	8.46027	2008-11-13
65527	M	1999-08-04	9.28767	2008-11-14							12
65524	M	1998-06-23	10.4055	2008-11-15
65491	M	1999-01-09	9.86027	2008-11-16
65489	F	1998-03-24	10.6603	2008-11-17
65486	M	1999-06-10	9.44932	2008-11-18
65484	F	1997-09-06	11.211	2008-11-19
65436	F	2000-10-07	8.12877	2008-11-21
61872	M	2000-07-11	8.68493	2009-03-16																										13		75
59571	M	2000-03-31	8.96712	2009-03-17																												55	75	74	84	85
59341	M	1999-07-22	9.66301	2009-03-18
58224	M	2001-04-18	7.92329	2009-03-19
58209	M	1999-10-20	9.42192	2009-03-20							15																															pz in ter
57990	M	2000-02-16	9.10137	2009-03-22
57693	M	1998-09-20	10.5123	2009-03-23																										23
56694	M	2000-02-14	9.11233	2009-03-24																																						pz in ter
56447	F	1998-12-05	10.3096	2009-03-25
55563	F	2001-06-01	7.82192	2009-03-26
54991	F	1997-06-11	11.8	2009-03-27
54524	F	2000-11-08	8.34521	2009-03-12																										23
54519	M	1999-03-31	9.9589	2009-03-13
53259	M	2000-12-06	8.27671	2009-03-15
53198	M	2000-12-19	8.24384	2009-03-16																							15
53197	M	1997-07-30	11.6466	2009-03-20																																						dent perm
52038	F	2001-01-29	8.15342	2009-03-24
51464	F	1999-10-09	9.52329	2009-04-15							15																					85
46899	F	1998-07-28	10.7288	2009-04-17
46896	M	2000-02-24	9.15342	2009-04-18
44807	F	1998-05-12	10.9315	2009-04-14																																						pz in ter
42952	M	1997-06-23	11.8192	2009-04-15							45																			13
41444	F	1998-06-24	10.8192	2009-04-16																																						dent perm
41355	M	1999-05-04	9.96164	2009-04-17
39306	M	1997-04-19	12.0082	2009-04-19																																						dent perm
39243	F	2001-11-07	9.45479	2011-04-20
38983	M	1999-11-25	9.41096	2009-04-21
35106	F	2000-04-05	9.05205	2009-04-22
34870	M	1998-06-18	10.8548	2009-04-23																																						pz in ter
33664	F	1999-01-24	10.2548	2009-04-24																										13
33362	F	1997-10-01	11.4493	2009-03-11																																						dent perm
32459	M	2000-10-21	8.39452	2009-03-12
32458	F	1998-09-28	10.474	2009-03-17							15	25
31940	M	1999-01-14	10.1808	2009-03-18
31566	F	1998-09-04	10.6192	2009-04-15
31555	M	1998-05-21	10.8384	2009-03-20
30069	M	1998-01-30	11.1315	2009-03-16																																						pz in ter
29075	F	1998-05-29	10.8466	2009-03-31																										13	23
28685	F	1998-10-20	10.4548	2009-04-01																							13	23
26885	M	1999-07-26	9.69315	2009-04-02																										13
25034	M	1999-09-23	9.53425	2009-04-03																																						pz in ter
23044	F	1997-06-25	11.7836	2009-04-04							45
10812	M	1999-11-30	9.35342	2009-04-05							12	22
65519	F	2001-06-29	10.3644	2011-11-07
65508	M	1999-11-13	8.97534	2008-11-01
65440	F	1999-12-18	8.88219	2008-11-02																																		13	14
65374	F	1998-07-24	10.2904	2008-11-04																							23
65369	M	2000-02-23	8.70411	2008-11-04
65368	F	1999-09-22	9.12603	2008-11-04																										13
65364	M	2000-10-09	8.07945	2008-11-05
65333	M	2000-07-21	8.29315	2008-11-03
65329	F	2000-10-03	8.09041	2008-11-03
65327	M	2001-05-11	10.4877	2011-11-03
65321	F	2001-05-25	10.4493	2011-11-03
65374	F	1999-05-01	9.4274	2008-10-01																										13	23
65273	F	1998-04-02	10.5068	2008-10-01																																						dent perm
65262	M	2000-01-18	8.71233	2008-10-02
65259	F	1999-06-28	9.27397	2008-10-03
65256	M	2000-05-06	8.41096	2008-10-01
65238	F	1999-06-19	9.37534	2008-10-31
65232	F	2001-09-29	10.0932	2011-10-31
65214	F	2001-01-05	7.8274	2008-11-01
65206	M	2000-01-07	8.81918	2008-10-30
65193	F	2002-06-14	9.38356	2011-10-30
65185	F	1997-07-04	11.3315	2008-10-30																																						dent perm
65163	M	2000-06-26	8.35342	2008-10-31
65161	M	2001-06-04	10.4082	2011-10-29
65154	F	2001-01-12	7.8	2008-10-29
65147	M	1999-03-31	9.58904	2008-10-29																																						dent perm
65142	F	2000-11-22	7.94247	2008-10-30
65108	F	2000-01-08	8.75616	2008-10-08
65105	M	2000-10-04	8.07123	2008-10-28
65104	F	2001-05-08	10.4247	2011-10-08
65102	M	1998-12-14	9.8274	2008-10-09
65095	F	2000-05-10	8.42466	2008-10-10
65090	M	1998-05-31	10.3726	2008-10-11
65065	F	2002-04-05	9.51233	2011-10-07
65063	F	2002-01-15	9.7863	2011-10-27
65062	M	1998-06-05	10.4027	2008-10-27
65059	M	2000-12-08	7.89041	2008-10-27
65057	M	2000-03-15	8.6274	2008-10-28
65013	M	1999-05-24	9.44384	2008-10-30
65012	F	1998-10-19	10.0411	2008-10-31																										13	23
65009	M	1999-12-18	8.87945	2008-11-01
65008	F	2001-07-26	10.2767	2011-11-02
65007	M	2001-08-16	10.2219	2011-11-03
65005	F	1999-04-05	9.50959	2008-10-05
64999	M	1999-02-01	9.68219	2008-10-05
64997	F	2000-08-30	8.1589	2008-10-25
64991	M	2001-01-16	7.77534	2008-10-24							35	45
64990	F	2001-01-12	7.7863	2008-10-24
64982	M	2000-06-23	8.34247	2008-10-24
64974	F	2000-12-23	7.84384	2008-10-25
64871	M	2002-01-26	9.75342	2011-10-26
64870	F	1999-05-13	9.46575	2008-10-27
64868	M	2001-10-15	10.0411	2011-10-28
64862	M	1999-05-15	9.44658	2008-10-22
64857	F	1999-01-03	9.75342	2008-10-02
64849	F	1997-02-15	11.6904	2008-10-22																																						dent perm
64842	F	1997-04-09	11.4904	2008-10-02																										23
64790	M	1999-11-17	8.92329	2008-10-17
64674	M	2001-01-02	7.79726	2008-10-18																												74
64928	M	2000-06-24	8.27945	2008-10-02
64902	M	2000-01-01	8.76164	2008-10-03
64831	F	2001-09-29	10.0685	2011-10-22
64807	M	2001-09-27	10.0712	2011-10-21
64805	M	2000-07-04	8.30411	2008-10-21
64801	M	2000-03-25	8.58082	2008-10-21
64785	M	1998-03-20	10.6	2008-10-22																										23
64782	M	2000-10-04	8.05753	2008-10-23
64746	F	1998-12-22	9.84658	2008-10-24
64744	F	2002-07-30	9.23288	2011-10-21
64736	M	1998-07-15	10.274	2008-10-20
64731	F	1998-11-11	9.95068	2008-10-21
64710	M	1997-08-27	11.1562	2008-10-20							35
64675	F	2000-08-08	8.2	2008-10-18
64673	M	1999-01-15	9.76438	2008-10-18
64671	F	1999-03-26	9.57534	2008-10-19
64669	F	1999-12-16	8.85205	2008-10-20
64667	F	1999-03-10	9.61644	2008-10-18
64664	M	1999-11-02	8.96986	2008-10-19
64661	F	1999-05-14	9.44384	2008-10-20
64660	M	2000-03-31	8.56438	2008-10-21
64659	F	1997-01-26	11.7342	2008-10-18																										23
64658	M	1997-07-30	11.2301	2008-10-19																																						dent perm
64655	F	2001-11-15	9.93425	2011-10-20
64654	F	1999-05-13	9.44932	2008-10-21
64652	M	2002-03-25	9.56986	2011-10-17
64651	M	2002-04-09	9.50137	2011-10-07
64649	M	2000-08-05	8.20548	2008-10-17
64648	F	1999-12-04	8.87671	2008-10-17
64645	M	1999-02-09	9.66575	2008-10-07							22
64637	F	2002-05-14	9.43288	2011-10-17
64633	F	2000-08-11	8.18904	2008-10-17							12	22																										23	24
64623	F	1999-12-21	8.83288	2008-10-18
64607	M	1998-09-18	10.0932	2008-10-19
64605	F	1999-10-10	9.03562	2008-10-20
64603	M	1999-12-30	8.81644	2008-10-21							35	45
64599	M	2000-01-26	8.74521	2008-10-22
64598	F	1997-09-21	11.0959	2008-10-23																																						pz in ter
64579	M	1999-01-05	9.7589	2008-10-06																												74	84
64550	F	2000-03-05	8.59178	2008-10-05
64546	M	1999-04-14	9.51233	2008-10-15
64530	F	2001-05-12	10.4329	2011-10-15
64526	F	2001-08-20	10.1589	2011-10-15
64520	F	1997-04-03	11.5151	2008-10-05							12	22	35	45																												pz in ter
64519	M	1996-10-25	11.9534	2008-10-05
64515	M	2000-03-22	8.5726	2008-10-15
64480	M	1999-02-19	9.65753	2008-10-14																										13
64479	F	1999-11-20	8.88219	2008-10-05
64475	F	2000-07-09	8.24384	2008-10-04
64464	F	1999-06-23	9.29315	2008-10-05
64460	M	1999-02-23	9.64658	2008-10-14
64435	F	1997-03-18	11.5808	2008-10-13
64432	M	1998-06-05	10.3644	2008-10-13
64420	F	1998-09-13	10.0904	2008-10-13
64418	F	1998-12-05	9.8411	2008-10-05
64412	F	2000-05-17	8.4137	2008-10-13
64411	F	2002-05-16	9.41644	2011-10-13
64403	M	2000-07-17	8.24658	2008-10-13
64357	F	1999-08-03	9.20548	2008-10-14
64355	M	1999-02-06	9.69589	2008-10-15
64354	F	1998-02-02	10.7096	2008-10-16
64352	M	2000-03-27	8.56438	2008-10-17																																		23	24
64350	F	2000-06-01	8.3863	2008-10-18
64345	M	1996-12-18	11.8055	2008-10-05																																						dent perm
64343	F	1997-09-11	11.0877	2008-10-10
64340	M	2002-01-20	9.71233	2011-10-05
64303	F	2000-07-06	8.25753	2008-10-06
64301	M	2000-07-29	8.19726	2008-10-07
64289	F	2000-04-27	8.45753	2008-10-09
64287	F	1998-06-17	10.3233	2008-10-10
64255	F	2000-11-01	7.94795	2008-10-11
64195	M	1998-11-28	9.87945	2008-10-12
64188	M	1998-02-06	10.674	2008-10-07
64178	F	1996-11-23	11.8795	2008-10-07																																						dent perm
64172	M	1998-07-18	10.2301	2008-10-07
64144	F	1999-08-29	9.11233	2008-10-06
64137	M	1996-11-02	11.9342	2008-10-06																																						dent perm
64133	F	1999-10-19	8.9726	2008-10-06																										13	23
64132	M	1997-03-18	11.5616	2008-10-06
64084	F	2000-12-17	7.80822	2008-10-06
64241	M	1999-05-15	9.40822	2008-10-08
64239	F	2001-04-13	10.4932	2011-10-08
64232	M	2001-09-27	10.0356	2011-10-08
64231	M	1998-12-03	9.85479	2008-10-08
64193	F	2001-10-05	10.011	2011-10-07
64190	M	2000-05-02	8.43562	2008-10-06
62972	F	1999-10-20	8.96986	2008-10-06
62365	M	1997-02-28	11.8795	2009-01-12
61114	M	2000-09-06	8.3589	2009-01-13
59032	F	2000-04-18	8.74795	2009-01-14																																						pz in ter
57805	M	1997-05-13	11.7616	2009-02-12
57499	F	1997-02-20	11.989	2009-02-13
57251	M	2000-09-05	8.44932	2009-02-14
57241	F	1998-01-08	10.8356	2008-11-06																																						pz in ter
57125	M	2001-01-25	8.05479	2009-02-12
56455	F	2000-01-13	9.12055	2009-02-23
55797	F	2001-03-28	7.91781	2009-02-24
55629	M	2000-06-15	8.70411	2009-02-25
55480	F	1998-01-05	11.1507	2009-02-26																										13	23
55056	M	1999-09-07	9.48219	2009-02-27																										13
54735	F	2000-05-20	8.69589	2009-01-27
54322	M	1999-12-20	9.11233	2009-01-27																																						pz in ter
54059	F	2001-02-28	7.90685	2009-01-23
53669	F	1999-12-21	9.10959	2009-01-27																										23
53321	M	1999-11-23	9.1863	2009-01-27
53207	F	1997-05-10	11.8411	2009-03-10
53070	M	1999-09-28	9.33973	2009-01-27
52999	M	2002-06-09	9.53425	2011-12-19
52945	F	1999-12-19	9.11507	2009-01-27
52504	M	2002-02-17	8.94795	2011-01-27
51822	M	2000-05-14	8.49041	2008-11-07
51747	M	1999-07-11	9.55616	2009-01-27																																						pz in ter
51539	M	1999-07-31	8.19726	2007-10-09
51118	M	1999-04-30	9.75342	2009-01-27																																						pz in ter
50729	F	2000-01-06	8.85479	2008-11-11
50170	M	1999-08-10	9.43288	2009-01-12
49846	F	1999-01-04	9.95616	2008-12-16
49678	M	1998-05-14	10.5096	2008-11-13							35																															pz in ter
48926	F	2000-05-08	8.50959	2008-11-08							12	22
48221	F	1999-08-22	9.31507	2008-12-12
48161	F	1998-08-23	10.4384	2009-01-27
47096	F	1998-03-03	10.789	2008-12-13
46861	M	1999-09-03	9.4137	2009-01-29							22	35	45
46178	M	1999-07-28	9.50959	2009-01-27
46000	M	2002-05-10	8.72329	2011-01-27
45301	F	1999-09-07	9.16438	2008-11-03																												84
45230	M	1999-08-06	9.48493	2009-01-27																																						pz in ter
45150	F	1999-10-09	9.30959	2009-01-27							12	13	22	32	42
44775	M	1999-09-10	9.39178	2009-01-28
44073	F	1998-11-25	10.1863	2009-01-29							22																											12	13
44066	M	1999-04-30	9.76164	2009-01-30
42948	M	2001-03-08	7.90959	2009-02-01
42649	F	2000-09-02	8.42466	2009-02-02
42352	F	1999-05-17	9.50411	2008-11-14							12																															pz in ter
42351	M	2000-06-27	8.67123	2009-02-25
41607	F	1999-11-20	8.99178	2008-11-14
41457	M	1999-04-10	9.88767	2009-02-25																																						dent perm
41133	F	1999-03-27	9.92603	2009-02-25
40834	M	1999-05-13	9.79726	2009-02-25																																						pz in ter
40829	FG	2000-09-13	8.45753	2009-02-25				11
40673	M	1999-12-13	9.21096	2009-02-25
40452	F	1999-01-09	9.85479	2008-11-14
40247	M	1998-09-09	10.4712	2009-02-25
39251	M	1999-01-09	10.0466	2009-01-23
38954	M	2000-08-03	8.29041	2008-11-15
38762	M	1999-11-16	9.28493	2009-02-25
38633	M	1999-09-12	9.46575	2009-02-26
38285	F	1999-10-27	9.34521	2009-02-27
38175	F	1997-02-07	12.0658	2009-02-28																																						pz in ter
38143	M	1999-10-16	9.06027	2008-11-04
38142	F	2001-06-30	10.3562	2011-11-05
38097	M	1999-04-08	9.86301	2009-02-14
37583	F	2000-03-06	8.95342	2009-02-15																												75	85
37091	F	1999-02-13	9.83014	2008-12-10
36814	F	1998-11-19	10.011	2008-11-20
36709	F	1998-06-15	10.5096	2008-12-15
36655	M	2002-08-22	8.51781	2011-02-25
35561	M	2000-05-11	8.53699	2008-11-21
34782	F	1995-06-02	10.9973	2006-05-29
34207	M	1997-05-31	11.4356	2008-11-03																																						dent perm
33918	F	1999-08-10	9.55342	2009-02-25
33461	M	1998-01-03	11.1534	2009-02-25																																						dent perm
33004	F	1999-12-17	9.2	2009-02-25
32839	M	1997-07-31	11.6192	2009-03-11																																						dent perm
32795	F	1997-05-09	11.5534	2008-11-24
32650	M	1997-04-07	11.7041	2008-12-17
32585	F	1999-03-11	9.96986	2009-02-25							12
32511	F	1998-04-03	10.6932	2008-12-09																																						dent perm
32247	F	2001-02-11	8.04384	2009-02-25
31454	M	1997-09-29	12.4164	2010-02-25																																						dent perm
30872	F	1998-05-23	10.7699	2009-02-25																																						dent perm
30649	M	1997-10-03	11.2137	2008-12-17																																						pz in ter
30594	F	1998-04-09	10.5918	2008-11-08
30586	M	1997-09-17	11.4849	2009-03-10																																						pz in ter
29999	M	1996-12-16	12.2027	2009-02-25																																						dent perm
29898	M	1997-07-24	11.6	2009-02-25																																						dent perm
28164	F	1999-03-17	9.95342	2009-02-25
27783	M	1999-10-30	9.33151	2009-02-25
27135	F	1998-04-21	10.8959	2009-03-11
27048	M	1999-08-22	9.52055	2009-02-25
24973	M	1996-10-18	12.3644	2009-02-25																																						dent perm
24692	F	1999-05-26	9.65479	2009-01-17																																						pz in ter
23717	F	1999-05-13	9.79726	2009-02-25
22546	M	1999-04-19	9.86301	2009-02-25							22																13
21194	F	1997-08-30	11.2685	2008-12-03																																						dent perm
21021	M	1999-09-22	9.18904	2008-11-27							35	45
20055	F	1999-04-22	9.61096	2008-11-28
19613	M	1999-06-25	9.67945	2009-02-25
19439	M	2002-12-13	8.20822	2011-02-25
19335	M	1999-05-15	9.79178	2009-02-25																																						pz in ter
18517	F	1999-10-21	9.35616	2009-02-25							35	45
17912	M	1999-03-06	9.76438	2008-12-07							12	22
15394	F	1998-09-02	10.4959	2009-02-27
14732	M	1998-03-04	10.9014	2009-01-24
14359	F	1999-12-01	9.24384	2009-02-25
13180	F	1999-01-11	10.126	2009-02-23
12812	M	1997-08-25	11.5096	2009-02-24																																						dent perm
12432	F	1998-04-08	10.8932	2009-02-25
10448	M	1997-07-07	11.3315	2008-11-02																																						dent perm
10396	F	1997-03-04	11.726	2008-11-21
8873	M	1998-04-08	10.7836	2009-01-16
8769	M	1997-02-08	11.8027	2008-11-25
7942	F	1998-07-10	9.93699	2008-06-14
7590	M	1997-05-01	11.7425	2009-01-24
4648	F	1997-03-05	11.9014	2009-01-25							12	24
4426	M	2000-02-10	9.01644	2009-02-13
3947	M	1999-09-27	9.39178	2009-02-14
64362	M	1999-01-12	10.1014	2009-02-15							35
64124	M	2000-10-31	7.93973	2008-10-07
64120	F	1996-11-06	11.9288	2008-10-08
64083	F	2002-10-19	8.98082	2011-10-10
64082	F	2002-06-20	9.31507	2011-10-11
64081	M	2000-01-19	8.73699	2008-10-12
64079	F	2002-06-23	9.31233	2011-10-13
64077	M	2002-06-27	9.30411	2011-10-14
64070	F	1998-04-06	10.5342	2008-10-15
64066	M	1996-11-17	11.9205	2008-10-16																																						dent perm
64063	F	1999-04-28	9.47945	2008-10-17
64061	M	1999-10-14	9.01918	2008-10-18
64048	F	1999-09-12	9.10959	2008-10-19
64046	F	2000-03-06	10.6301	2010-10-20																																						dent perm
64043	F	1999-08-20	9.17808	2008-10-21
64042	M	2001-05-29	10.3534	2011-10-03
64040	M	2001-06-16	10.3041	2011-10-03
64035	M	1999-03-16	9.5589	2008-10-03
64034	F	2000-03-15	8.5589	2008-10-03
64033	M	1997-08-26	11.1123	2008-10-03
63979	M	2001-05-03	10.4247	2011-10-03
63970	F	2000-02-05	8.67397	2008-10-06
63966	M	2000-04-26	8.45479	2008-10-07																																		22	23
63965	F	1998-06-04	10.3534	2008-10-08
63960	F	2000-03-26	8.54521	2008-10-09
63915	M	2002-10-08	9.01096	2011-10-10
63913	F	2002-01-30	9.70685	2011-10-13
63900	F	1999-02-03	9.70137	2008-10-14
63845	M	1999-05-26	9.39726	2008-10-15
63844	F	1999-08-17	9.17534	2008-10-17
63842	F	1999-02-11	9.69589	2008-10-20
63841	F	2002-09-18	9.09589	2011-10-21
63833	M	1998-02-10	10.7041	2008-10-22							12
63832	F	1999-01-21	9.76164	2008-10-23
63830	M	1999-01-28	9.74521	2008-10-24																																						dent perm
63827	M	1999-10-25	9.0137	2008-10-27
63794	F	2001-01-09	7.80548	2008-10-28
63791	M	2002-06-04	9.40822	2011-10-29
63790	F	1999-06-24	9.3589	2008-10-30
63788	M	1998-01-20	10.7863	2008-10-31
63784	F	2002-03-21	9.6274	2011-11-03
63783	M	2002-06-29	9.35616	2011-11-04
63776	F	2001-06-23	10.3753	2011-11-05
63771	F	2001-10-15	10.0767	2011-11-10
63736	M	2002-08-11	9.25753	2011-11-11
63735	F	2000-09-14	8.03836	2008-09-26
63732	F	2000-08-15	8.12055	2008-09-26
63729	F	1999-10-01	8.99452	2008-09-26
63726	M	2002-10-28	8.92055	2011-09-27
63714	F	2000-07-05	8.23836	2008-09-28
63712	M	1999-12-11	8.80822	2008-09-29
63692	F	2000-04-12	8.47397	2008-09-30
63681	F	2000-10-18	7.9589	2008-10-01
63679	M	2000-06-15	8.30411	2008-10-02
63677	F	1999-02-02	9.67397	2008-10-03
63633	M	1999-04-29	9.4411	2008-10-04
63632	M	2002-01-07	9.74795	2011-10-05
63631	M	2001-05-10	10.4137	2011-10-06
63630	F	2000-01-22	8.71507	2008-10-07
63628	M	1999-07-13	9.24658	2008-10-08
63616	M	2000-07-09	8.2137	2008-09-23
63613	F	1997-05-26	11.3233	2008-09-18
63565	F	2000-03-11	8.52877	2008-09-18
63555	M	1999-09-13	9.02192	2008-09-18
63551	M	1997-07-25	11.1589	2008-09-18
63387	F	2001-05-07	10.3726	2011-09-18																																						pz in ter
63384	M	2000-05-11	8.3589	2008-09-17
63382	M	1997-07-09	11.2027	2008-09-18
63379	M	1997-03-21	11.5068	2008-09-19																																						dent perm
63372	M	1997-05-04	11.3945	2008-09-22
63320	F	2001-08-03	10.1452	2011-09-23
62894	M	1996-11-10	11.8795	2008-09-24
62886	M	1997-02-20	11.6027	2008-09-25
62810	M	2001-05-10	10.3863	2011-09-26
62803	M	1998-10-04	9.99452	2008-09-29
62802	F	1997-04-17	11.463	2008-09-30																																						dent perm
62800	M	1998-07-02	10.2575	2008-10-01																																						dent perm
62792	M	2002-09-16	9.05205	2011-10-03
62788	F	2000-01-02	8.76712	2008-10-06
62770	F	1998-05-09	10.4247	2008-10-08
62769	M	1997-01-16	11.737	2008-10-09
62766	F	1998-09-08	10.0959	2008-10-10
62746	M	2000-03-04	8.61644	2008-10-13
62722	M	2001-11-21	9.90137	2011-10-14
62715	M	1997-03-29	11.5562	2008-10-15																																						dent perm
62713	M	2000-11-30	7.88493	2008-10-17
62707	F	1999-06-15	9.35616	2008-10-20
62698	M	1999-02-15	9.68767	2008-10-21
62693	F	2002-07-24	9.25205	2011-10-22
62679	F	2001-10-20	10.0137	2011-10-23
62674	F	1998-08-17	10.1945	2008-10-24
62672	M	2001-06-24	10.3479	2011-10-27
62670	F	1998-01-08	10.811	2008-10-28
62666	M	1998-06-06	10.4055	2008-10-29
62658	M	2000-04-13	8.55342	2008-10-30
62637	M	1999-07-06	9.32877	2008-10-31
62636	M	1997-11-15	10.9753	2008-11-03																																						dent perm
62618	F	1998-01-27	10.7781	2008-11-04							35	45
62615	M	2000-05-02	8.51781	2008-11-05
62593	F	1998-06-26	10.3726	2008-11-06
62590	M	1997-01-05	11.8466	2008-11-07
62569	F	1997-04-27	11.5479	2008-11-10																																						dent perm
62500	F	2001-12-30	9.87123	2011-11-11
62496	M	2000-04-30	8.54247	2008-11-12
62487	F	1999-12-09	8.93699	2008-11-13
62486	M	1999-01-30	9.79726	2008-11-14
62481	F	2001-08-31	10.2192	2011-11-17
62478	F	1996-08-10	12.2822	2008-11-18
62470	M	1997-05-18	11.5151	2008-11-19							45																															dent perm
62460	F	1999-02-28	9.73425	2008-11-20
62456	M	2000-02-14	8.77534	2008-11-21
62440	M	1997-06-16	11.4493	2008-11-24																																						dent perm
62412	M	2000-08-10	7.93973	2008-07-17
62365	F	2001-01-27	10.4767	2011-07-18
62359	M	2001-10-07	9.78082	2011-07-17
62352	F	2001-04-23	10.2329	2011-07-15
62262	M	1998-09-11	9.85205	2008-07-16
62256	M	2001-12-15	9.59178	2011-07-17
62229	M	1997-07-07	11.0384	2008-07-18
62172	M	2001-04-05	10.2932	2011-07-19
62152	F	2000-07-26	7.98904	2008-07-20
62038	M	1998-02-02	10.4712	2008-07-21
62032	M	1999-11-17	8.67123	2008-07-17
62001	F	2000-07-25	7.98356	2008-07-17
61977	F	2000-03-31	8.29863	2008-07-16
62242	F	1999-12-26	8.56438	2008-07-17
62237	F	1998-11-18	9.67123	2008-07-18
62232	M	2001-02-21	10.411	2011-07-19
62210	F	1999-12-26	8.5726	2008-07-20																																						non val
62206	M	1999-10-05	8.8	2008-07-21																												36
62177	F	1999-06-02	9.14521	2008-07-22																										13
62073	M	2000-09-20	7.84384	2008-07-23
62067	F	1999-12-18	8.60548	2008-07-24
62049	M	2000-06-11	8.12603	2008-07-25
62048	F	1999-02-06	9.47397	2008-07-26
62043	F	1997-11-03	10.737	2008-07-27																																		23	24
61964	M	1999-07-23	9.02192	2008-07-28
61912	F	2001-09-19	9.86301	2011-07-29
61911	M	2000-09-29	7.83836	2008-07-30
61900	F	1997-12-02	10.6685	2008-07-31	21
61896	F	2000-03-31	8.34247	2008-08-01
61891	M	1999-12-03	8.67123	2008-08-02
61883	F	1998-10-29	9.66301	2008-06-25
61873	M	1996-08-02	11.9068	2008-06-26
61872	M	1999-01-21	9.43836	2008-06-27																												75
61844	M	1998-05-04	10.1589	2008-06-28
61831	M	1998-01-08	10.4822	2008-06-30																																						pz in ter
[truncated: 3,006 more rows]
